# Supplementary material for: Viral diversity and clonal evolution from unphased genomic data
Source: BMC Genomics. 2014 Oct 17;15(Suppl 6):S17. doi: 10.1186/1471-2164-15-S6-S17 (PMC4240099; doi:10.1186/1471-2164-15-S6-S17)
Supplement: Additional file 2 [file 1471-2164-15-S6-S17-S3.txt]

>2009 H1N1 pandemic seed consensus | PB2
ATGGAGAGAATAAAAGAACTGAGAGATCTAATGTCGCAGTCCCGCACTCGCGAGATACTC
ACTAAGACCACTGTGGACCATATGGCCATAATCAAAAANTACACATCAGGAAGGCAAGAG
AAGAACCCCGCACTCAGAATGAAGTGGATGATGGCAATGAGATACCCAATTACAGCAGAC
AAGAGAATAATGGACATGATTCCAGAGAGGAATGAACAGGGACAAACCCTCTGGAGCAAA
ACAAACGATGCTGGATCAGACCGAGTGATGGTATCACCTCTGGCCGTAACATGGTGGAAT
AGGAATGGCCCAACAACAAGTACAGTTCATTACCCTAAGGTATATAAAACTTATTTCGAA
AAGGTCGAAAGGTTGAAACATGGTACCTTCGGCCCTGTCCACTTCAGAAATCAAGTTAAA
ATAAGGAGGAGAGTTGATACAAACCCTGGCCATGCAGATCTCAGTGCCAAGGAGGCACAG
GATGTGATTATGGAAGTTGTTTTCCCAAATGAAGTGGGGGCAAGAATACTGACATCAGAG
TCACAGCTGGCAATAACAAAAGAGAAGAAAGAAGAGCTCCAGGATTGTAAAATTGCTCCC
TTGATGGTGGCGTACATGCTAGAAAGAGAATTGGTCCGTAAAACAAGGTTTCTCCCAGTA
GCCGGCGGAACAGGCAGTGTTTATATTGAAGTGTTGCACTTAACCCAAGGGACGTGCTGG
GAGCAGATGTACACTCCAGGAGGAGAAGTGAGAAATGATGATGTTGACCAAAGTTTGATT
ATCGCTGCTAGAAACATAGTAAGAAGAGCAGCAGTGTCAGCAGACCCATTAGCATCTCTC
TTGGAAATGTGCCACAGCACACAGATTGGAGGAGTAAGGATGGTGGACATCCTTAGACAG
AATCCAACTGAGGAACAAGCCGTAGACATATGCAAGGCAGCAATAGGGTTGAGGATTAGC
TCATCTTTCAGTTTTGGTGGGTTCACTTTCAAAAGGACAAGCGGATCATCAGTCAAGAAA
GAAGAAGAAGTGCTAACGGGCAACCTCCAAACACTGAAAATAAGAGTACATGAAGGGTAT
GAAGAATTCACAATGGTTGGGAGAAGAGCAACAGCTATTCTCAGAAAGGCAACCAGGAGA
TTGATCCAGTTGATAGTAAGCGGGAGAGACGAGCAGTCAATTGCTGAGGCAATAATTGTG
GCCATGGTATTCTCACAAGAGGATTGCATGATCAAGGCAGTTAGGGGCGATCTGAACTTT
GTCAATAGGGCAAACCAGCGACTGAACCCCATGCACCAACTCTTGAGGCATTTCCAAAAA
GATGCAAAAGTGCTTTTCCAGAACTGGGGAATTGAATCCATCGACAATGTGATGGGAATG
ATCGGAATACTGCCCGACATGACCCCAAGCACGGAGATGTCGCTGAGAGGGATAAGAGTC
AGCAAAATGGGAGTAGATGAATACTCCAGCACGGAGAGAGTGGTAGTGAGTATTGACCGA
TTTTTAAGGGTTAGAGATCAAAGAGGGAACGTACTATTGTCTCCCGAAGAAGTCAGTGAA
ACGCAAGGAACTGAGAAGTTGACAATAACTTATTCGTCATCAATGATGTGGGAGATCAAT
GGCCCTGAGTCAGTGCTAGTCAACACTTATCAATGGATAATCAGGAACTGGGAAATTGTG
AAAATTCAATGGTCACAAGATCCCACAATGTTATACAACAAAATGGAATTTGAACCATTT
CAGTCTCTTGTCCCTAAGGCAACCAGAAGCCGGTACAGTGGATTCGTAAGGACACTGTTC
CAGCAAATGCGGGATGTGCTTGGGACATTTGACACTGTCCAAATAATAAAACTTCTCCCC
TTTGCTGCTGCTCCACCAGAACAGAGTAGGATGCAATTTTCCTCATTGACTGTGAATGTG
AGAGGATCAGGGTTGAGGATACTGGTAAGAGGCAATTCTCCAGTATTCAATTACAACAAG
GCAACCAAACGACTTACAGTTCTTGGAAAGGATGCAGGTGCATTGACTGAAGATCCAGAT
GAAGGCACATCTGGGGTGGAGTCTGCTGTCCTGAGAGGATTTCTCATTTTGGGCAAAGAA
GACAAGAGATATGGCCCAGCATTAAGCATCAATGAACTGAGCAATCTTGCAAAAGGAGAG
AAGGCTAATGTGCTAATTGGGCAAGGGGACGTAGTGTTGGTAATGAAACGAAAACGGGAC
TCTAGCATACTTACTGACAGCCAGACAGCGACCAAAAGAATTCGGATGGCCATCAATTAG
>2009 H1N1 pandemic seed consensus | PB1
ATGGATGTCAATCCGACTCTACTTTTCCTAAAAATTCCAGCGCAAAATGCCATAAGCACC
ACATTCCCTTATACTGGAGATCCTCCATACAGCCATGGAACAGGAACAGGATACACCATG
GACACAGTAAACAGAACACACCAATACTCAGAAAAGGGAAAGTGGACGACAAACACAGAG
ACTGGTGCACCCCAGCTCAACCCGATTGATGGACCACTACCTGAGGATAATGAACCAAGT
GGGTATGCACAAACAGACTGTGTTCTAGAGGCTATGGCTTTCCTTGAAGAATCCCACCCA
GGAATATTTGAGAATTCATGCCTTGAAACAATGGAAGTTGTTCAACAAACAAGGGTAGAT
AAACTAACTCAAGGTCGCCAGACTTATGATTGGACATTAAACAGAAATCAACCGGCAGCA
ACTGCATTGGCCAACACCATAGAAGTCTTTAGATCGAATGGCCTAACAGCTAATGAGTCA
GGAAGGCTAATAGATTTCTTAAAGGATGTAATGGAATCAATGAACAAAGAGGAAATAGAG
ATAACAACCCACTTTCAAAGAAAAAGGAGAGTAAGAGACAACATGACCAAGAAGATGGTC
ACGCAAAGAACAATAGGGAAGAAAAAACAAAGACTGAATAAGAGAGGCTATCTAATAAGA
GCACTGACATTAAATACGATGACCAAAGATGCAGAGAGAGGCAAGTTAAAAAGAAGGGCT
ATCGCAACACCTGGGATGCAGATTAGAGGTTTCGTATACTTTGTTGAAACTTTAGCTAGG
AGCATTTGCGAAAAGCTTGAACAGTCTGGGCTCCCAGTAGGGGGNAATGAAAAGAAGGCC
AAACTGGCAAATGTTGTGAGAAAGATGATGACTAATTCACAAGACACAGAGATTTCTTTC
ACAATCACTGGGGACAACACTAAGTGGAATGAAAATCAAAATCCTCGAATGTTCCTGGCG
ATGATTACATATATCACCAGAAATCAACCCGAGTGGTTCAGAAACATCCTGAGCATGGCA
CCCATAATGTTCTCAAACAAAATGGCAAGACTAGGGAAAGGGTACATGTTCGAGAGTAAA
AGAATGAAGATTCGAACACAAATACCAGCAGAAATGCTAGCAAGCATTGACCTGAAGTAC
TTCAATGAATCAACAAAGAAGAAAATTGAGAAAATAAGGCCTCTTCTAATAGATGGCACA
GCATCACTGAGTCCTGGGATGATGATGGGCATGTTCAACATGCTAAGTACGGTCTTGGGA
GTCTCGATACTGAATCTTGGACAAAAGAAATACACCAAGACAATATACTGGTGGGATGGG
CTCCAATCATCCGACGATTTTGCTCTCATAGTGAATGCACCAAACCATGAGGGAATACAA
GCAGGAGTGGACAGATTCTACAGGACCTGCAAGTTAGTGGGAATCAACATGAGCAAAAAG
AAGTCCTATATAAATAAGACAGGGACATTTGAATTCACAAGCTTTTTTTATCGCTATGGA
TTTGTGGCTAATTTTAGCATGGAGCTACCCAGCTTTGGAGTGTCTGGAGTAAATGAATCA
GCTGACATGAGTATTGGAGTAACAGTGATAAAGAACAACATGATAAACAATGACCTTGGA
CCTGCAACGGCCCAGATGGCTCTTCAATTGTTCATCAAAGACTACAGATACACATATAGG
TGCCATAGGGGAGACACACAAATTCAGACGAGAAGATCATTTGAGTTAAAGAAGCTGTGG
GATCAAACCCAATCAAAGGTAGGGCTATTAGTATCAGATGGAGGACCAAACTTATACAAT
ATACGGAATCTTCACATTCCTGAAGTCTGCTTAAAATGGGAGCTAATGGATGATGATTAT
CGGGGAAGACTTTGTAATCCCCTGAATCCCTTTGTCAGTCATAAAGAGATTGATTCTGTA
AACAATGCTGTGGTAATGCCAGCCCATGGTCCAGCCAAAAGCATGGAATATGATGCCGTT
GCAACTACACATTCNTGGATTCCCAAGAGGAATCGTTCTATTCTCAACACAAGCCAAAGG
GGAATTCTTGAGGATGAACAGATGTACCAGAAGTGCTGCAATCTATTCGAGAAATTTTTC
CCTAGCAGTTCATATAGGAGACCGGTTGGAATTTCTAGCATGGTGGAGGCCATGGTGTCT
AGGGCCCGGATTGATGCCAGGGTCGACTTCGAGTCTGGACGGATCAAGAAAGAAGAGTTC
TCTGAGATCATGAAGATCTGTTCCACCATTGAAGAACTCAGACGGCAAAAATAA
>2009 H1N1 pandemic seed consensus | PA
ATGGAAGACTTTGTGCGACAATGCTTCAATCCAATGATCGTCGAGCTTGCGGAAAAGGCA
ATGAAAGAATATGGGGAAGATCCGAAAATCGAAACTAACAAGTTTGCTGCAATATGCACA
CATTTGGAAGTTTGTTTCATGTATTCGGATTTCCATTTCATCGACGAACGGGGTGAATCA
ATAATTGTAGAATCTGGTGACCCGAATGCACTATTGAAGCACCGATTTGAGATAATTGAA
GGAAGAGACCGAATCATGGCCTGGACAGTGGTGAACAGTATATGTAACACAACAGGGGTA
GAGAAGCCTAAATTTCTTCCTGATTTGTATGATTACAAAGAGAACCGGTTCATTGAAATT
GGAGTAACACGGAGGGAAGTCCACATATATTACCTAGAGAAAGCCAACAAAATAAAATCT
GAGAAGACACACATTCACATCTTTTCATTCACTGGAGAGGAGATGGCCACCAAAGCGGAC
TACACCCTTGACGAAGAGAGCAGGGCAAGAATCAAAACTAGGCTTTTCACTATAAGACAA
GAAATGGCCAGTAGGAGTCTATGGGATTCCTTTCGTCAGTCCGAAAGAGGCGAAGAGACA
ATTGAAGAAAAATTTGAGATTACAGGAACTATGCGCAAGCTTGCCGACCAAAGTCTCCCA
CCGAACTTCTCCAGCCTTGAAAACTTTAGAGCCTATGTAGATGGATTCGAGCCGAACGGC
TGCATTGAGGGCAAGCTTTCCCAAATGTCAAAAGAAGTGAACGCCAAAATTGAACCATTC
TTGAGGACGACACCACGCCCCCTCAGATTGCCTGATGGGCCTCTTTGCCATCAGCGGTCA
AAGTTCCTGCTGATGGATGCTCTGAAATTAAGTATTGAAGACCCGAGTCACGAGGGGGAG
GGAATACCACTATATGATGCAATCAAATGCATGAAGACATTCTTTGGCTGGAAAGAGCCT
AACATAGTTAAACCACATGAGAAAGGCATAAATCCCAATTACCTCATGGCTTGGAAGCAG
GTGCTAGCAGAGCTACAGGACATTGAAAATGAAGAGAAGATCCCAAGGACAAAGAACATG
AAGAGAACAAGCCAATTGAAGTGGGCACTCGGTGAAAATATGGCACCAGAAAAAGTAGAC
TTTGATGACTGCAAAGATGTTGGAGACCTTAAACAGTATGACAGTGATGAGCCAGAGCCC
AGATCTCTAGCAAGCTGGGTCCAAAATGAATTCAATAAGGCATGTGAATTGACTGATTCA
AGCTGGATAGAACTTGATGAAATAGGAGAAGATGTTGCCCCGATTGAACATATCGCAAGC
ACGAGGAGGAACTATTTTACAGCAGAAGTGTCCCACTGCAGGGCTACTGAATACATAATG
AAGGGAGTGTACATAAATACGGCCTTGCTCAATGCATCCTGTGCAGCCATGGATGACTTT
CAGCTGATCCCAATGATAAGCAAATGTAGGACCAAAGAAGGAAGACGGAAAACAAACCTG
TATGGGTTCATTATAAAAGGAAGGTCTCATTTGAGAAATGATACTGATGTGGTGAACTTT
GTAAGTATGGAGTTCTCACTCACTGACCCGAGACTGGAGCCACACAAATGGGAAAAATAC
TGTGTTCTTGAAATAGGAGACATGCTCTTGAGGACTGCGATAGGCCAAGTGTCGAGGCCC
ATGTTCCTATATGTGAGAACCAATGGAACCTCCAAGATCAAGATGAAATGGGGCATGGAA
CTGAGGCGCTGCCTTCTTCAGTCTCTTCAGCAGATTGAGAGCATGATTGAGGCCGAGTCT
TCTGTCAAAGAGAAAGACATGACCAAGGAATTCTTTGAAAACAAATCGGAAACATGGCCA
ATCGGAGAGTCACCCAGGGGAGTGGAGGAAGGCTCTATTGGGAAAGTGTGCAGGACCTTA
CTGGCAAAATCTGTATTCAACAGTCTATATGCGTCTCCACAACTTGAGGGGTTTTCGGCT
GAATCGAGAAAATTGCTTCTCATTGTTCAGGCACTTAGGGACAACCTGGAACCTGGAACC
TTCGATCTTGGGGGGCTATATGAAGCAATCGAGGAGTGCCTGATTAATGATCCCTGGGTT
TTGCTTAATGCATCTTGGTTCAACTCCTTCCTCACACATGCACTGAAGTAG
>2009 H1N1 pandemic seed consensus |  HA
ATGAAGGCAATACTAGTAGTTNTGCTATATACATTTGCAACCGCAAATGCAGACACATTA
TGTATAGGTTATCATGCGAACAATTCAACAGACACTGTAGACACAGTACTAGAAAAGAAT
GTAACAGTAACACACTCTGTTAACCTTCTAGAAGACAAGCATAACGGGAAACTATGCAAA
CTAAGAGGGGTAGCCCCATTGCATTTGGGTAAATGTAACATTGCTGGCTGGATCCTGGGA
AATCCAGAGTGTGAATCACTCTCCACAGCAAGCTCATGGTCCTACATTGTGGAAACATCT
AGTTCAGACAATGGAACGTGTTACCCAGGAGATTTCATCGATTATGAGGAGCTAAGAGAG
CAATTGAGCTCAGTGTCATCATTTGAAAGGTTTGAGATATTCCCCAAGACAAGTTCATGG
CCCAATCATGACTCGAACAAAGGTGTAACGGCAGCATGTCCTCATGCTGGAGCAAAAAGC
TTCTACAAAAATTTAATATGGCTAGTTAAAAAAGGAAATTCATACCCAAAGCTCAGCAAA
TCCTACATTAATGATAAAGGGAAAGAAGTCCTCGTGCTATGGGGCATTCACCATCCATCT
ACTAGTGCTGACCAACAAAGTCTCTATCAGAATGCAGATGCATATGTTTTTGTGGGGTCA
TCAAGATACAGCAAGAAGTTCAAGCCGGAAATAGCAATAAGACCCAAAGTGAGGGATCNA
GAAGGGAGAATGAACTATTACTGGACACTAGTAGAGCCGGGAGACAAAATAACATTCGAA
GCAACTGGAAATCTAGTGGTACCGAGATATGCATTCGCAATGGAAAGAAATGCTGGATCT
GGTATTATCATTTCAGATACACCAGTCCACGATTGCAATACAACTTGTCAGACACCCAAG
GGTGCTATAAACACCAGCCTCCCATTTCAGAATATACATCCGATCACAATTGGAAAATGT
CCAAAATATGTAAAAAGCACAAAATTGAGACTGGCCACAGGATTGAGGAATGTCCCGTCT
ATTCAATCTAGAGGCCTATTTGGGGCCATTGCCGGTTTCATTGAAGGGGGGTGGACAGGG
ATGGTAGATGGATGGTACGGTTATCACCATCAAAATGAGCAGGGGTCAGGATATGCAGCC
GACCTGAAGAGCACACAGAATGCCATTGACGAGATTACTAACAAAGTAAATTCTGTTATT
GAAAAGATGAATACACAGTTCACAGCAGTAGGTAAAGAGTTCAACCACCTGGAAAAAAGA
ATAGAGAATTTAAATAAAAAAGTTGATGATGGTTTCCTGGACATTTGGACTTACAATGCC
GAACTGTTGGTTCTATTGGAAAATGAAAGAACTTTGGACTACCACGATTCAAATGTGAAG
AACTTATATGAAAAGGTAAGAAGCCAGCTAAAAAACAATGCCAAGGAAATTGGAAACGGC
TGCTTTGAATTTTACCACAAATGCGATAACACGTGCATGGAAAGTGTCAAAAATGGGACT
TATGACTACCCAAAATACTCAGAGGAAGCAAAATTAAACAGAGAAGAAATAGATGGGGTA
AAGCTGGAATCAACAAGGATTTACCAGATTTTGGCGATCTATTCAACTGTCGCCAGTTCA
TTGGTACTGGTAGTCTCCCTGGGGGCAATCAGTTTCTGGATGTGCTCTAATGGGTCTCTA
CAGTGTAGAATATGTATTTAA
>2009 H1N1 pandemic seed consensus | NP
ATGGCGTCTCAAGGCACCAAACGATCATATGAACAAATGGAGACTGGTGGGGAGCGCCAG
GATGCCACAGAAATCAGAGCATCTGTCGGAAGAATGATTGGTGGAATCGGGAGATTCTAC
ATCCAAATGTGCACTGAACTCAAACTCAGTGATTATGATGGACGACTAATCCAGAATAGC
ATAACAATAGAGAGGATGGTGCTTTCTGCTTTTGATGAGAGAAGAAATAAATACCTAGAA
GAGCATCCCAGTGCTGGGAAGGACCCTAAGAAAACAGGAGGNCCCATATATAGAAGAGTA
GACGGAAAGTGGATGAGAGAACTCATCCTTTATGACAAAGAAGAAATAAGGAGAGTTTGG
CGCCAAGCAAACAATGGCGAAGATGCAACAGCAGGTCTTACTCATATCATGATTTGGCAT
TCCAACCTGAATGATGCCACATATCAGAGAACAAGAGCGCTTGTTCGCACCGGAATGGAT
CCCAGAATGTGCTCTCTAATGCAAGGTTCAACACTTCCCAGAAGGTCTGGTGCCGCAGGT
GCTGCGGTGAAAGGAGTTGGAACAATAGCAATGGAGTTAATCAGAATGATCAAACGTGGA
ATCAATGACCGAAATTTCTGGAGGGGTGAAAATGGACGAAGGACAAGGGTTGCTTATGAA
AGAATGTGNAATATCCTCAAAGGAAAATTTCAAACAGCTGCCCAGAGGGCAATGATGGAT
CAAGTAAGAGAAAGTCGAAACCCAGGAAACGCTGAGATTGAAGACCTCATTTTCCTGGCA
CGGTCAGCACTCATTCTGAGGGGATCAGTTGCACATAAATCCTGCCTGCCTGCTTGTGTG
TATGGGCTTGCAGTAGCAAGTGGGCATGACTTTGAAAGGGAAGGGTACTCACTGGTCGGG
ATAGACCCATTCAAATTACTCCAAAACAGCCAAGTGGTCAGCCTGATGAGACCAAATGAA
AACCCAGCTCACAAGAGTCAATTGGTGTGGATGGCATGCCACTCTGCTGCATTTGAAGAT
TTAAGAGTATCAAGTTTCATAAGAGGAAAGAAAGTGATTCCAAGAGGAAAGCTTTCCACA
AGAGGGGTCCAGATTGCTTCAAATGAGAATGTGGAAATCATGGACTCCAATACCCTGGAA
CTGAGAAGCAGATACTGGGCCATAAGGACCAGGAGTGGAGGAAATACCAATCAACAAAAG
GCATCCGCAGGCCAGATCAGTGTGCAGCCTACATTCTCAGTGCAGCGGAATCTCCCTTTT
GAAAGAGCAACCGTTATGGCAGCATTCAGCGGGAACAATGAAGGACGGACATCCGACATG
CGAACAGAAGTTATAAGAATGATGGAAAGTGCAAAGCCAGAAGATTTGTCCTTCCAGGGG
CGGGGAGTCTTCGAGCTCTCGGACGAAAAGGCAACGAACCCGATCGTGCCTTCCTTTGAC
ATGAGTAATGAAGGGTCTTATTTCTTCGGAGACAATGCAGAGGAGTATGACAGTTGA
>2009 H1N1 pandemic seed consensus |  NA
ATGAATCCAAACCAAAAGATAATAACCATTGGTTCGGTCTGTATGACAATTGGAATGGCT
AACTTAATATTACAAATTGGAAACATAATCTCAATATGGATNNGCCACTCAATTCAACTT
GGGAATCAAAATCAGATTGAAACATGCAATCAAAGCGTCATTACTTATGAAAACAACACT
TGGGTAAATCAGACATATGTTAACATCAGCAACACCAACTTTGCTGCTGGACAGTCAGTG
GTTTCCGTGAAATTAGCGGGCAATTCCTCTCTCTGCCCTGTTNGTGGATGGGCTATATAC
AGTAAAGACAACAGTGTAAGAATCGGTTCCAAGGGGGATGTGTTTGTCATAAGGGAACCA
TTCATATCATGCTCCCCCTTGGAATGCAGAACCTTCTTCTTGACTCAAGGGGCCTTGCTA
AATGACAAACATTCCAATGGAACCATTAAAGACAGGAGCCCATATCGAACCCTAATGAGC
TGTCCTATTGGTGAAGTTCCCTCTCCATACAACTCAAGATTTGAGTCAGTCGCTTGGTCA
GCAAGTGCTTGTCATGATGGCATCAATTGGCTAACAATTGGAATTTCTGGCCCAGACAAT
GGGGCAGTGGCTGTGTTAAAGTACAACGGCATAATAACAGACACTATCAAGAGTTGGAGA
AACAATATATTGAGAACACAAGAGTCTGAATGTGCATGTGTAAATGGTTCTTGCTTTACT
GTAATGACCGATGGACCAAGTAATGGACAGGCCTCATACAAGATCTTCAGAATAGAAAAG
GGAAAGATAGTCAAATCAGTCGAAATGAATGCCCCTAATTATCACTATGAGGAATGCTCC
TGTTATCCTGATTCTAGTGAAATCACATGTGTGTGCAGGGATAACTGGCATGGCTCGAAT
CGACCGTGGGTGTCTTTCAACCAGAATCTGGAATATCAGATAGGATACATATGCAGTGGG
ATTTTCGGAGACAATCCACGCCCTAATGATAAGACAGGCAGTTGTGGTCCAGTATCGTCT
AATGGAGCAAATGGAGTAAAAGGATTTTCATTCAAATACGGCAATGGTGTTTGGATAGGG
AGAACTAAAAGCATTAGTTCAAGAAACGGTTTTGAGATGATTTGGGATCCGAACGGATGG
ACTGGGACAGACAATAACTTCTCAATAAAGCAAGATATCGTAGGAATAAATGAGTGGTCA
GGATATAGCGGGAGTTTTGTTCAGCATCCAGAACTAACAGGGCTGGATTGTATAAGACCT
TGCTTCTGGGTTGAACTAATCAGAGGGCGACCCAAAGAGAACACAATCTGGACTAGCGGG
AGCAGCATATCCTTTTGTGGTGTAAACAGTGACACTGTGGGTTGGTCTTGGCCAGACGGT
GCTGAGTTGCCATTTACCATTGACAAGTAA
>2009 H1N1 pandemic seed consensus | MP
TAACCGAGGTCGAAACGTACGTTCTTTCTATCATCCCGTCAGGCCCCCTCAAAGCCGAGA
TCGCGCAGAGACTGGAAAGTGTCTTTGCAGGAAAGAACACAGATCTTGAGGCTCTCATGG
AATGGCTAAAGACAAGACCAATCTTGTCACCTCTGACTAAGGGAATTTTAGGATTTGTGT
TCACGCTCACCGTGCCCAGTGAGCGAGGACTGCAGCGTAGACGCTTTGTCCAAAATGCCC
TAAATGGGAATGGGGACCCGAACAACATGGATAGAGCAGTTAAACTATACAAGAAGCTCA
AAAGAGAAATAACGTTCCATGGGGCCAAGGAGGTGTCACTAAGCTATTCAACTGGTGCAC
TTGCCAGTTGCATGGGCCTCATATACAACAGGATGGGAACAGTGACCACAGAAGCTGCTT
TTGGTCTAGTGTGTGCCACTTGTGAACAGATTGCTGATTCACAGCATCGGTCTCACAGAC
AGATGGCTACTACCACCAATCCACTAATCAGGCATGAAAACAGAATGGTGCTGGCTAGCA
CTACGGCAAAGGCTATGGAACAGATGGCTGGATCGAGTGAACAGGCAGCGGAGGCCATGG
AGGTTGCTAATCAGACTAGGCAGATGGTACATGCAATGAGAACTATTGGGACTCATCCTA
GCTCCAGTGCTGGTCTGAAAGATGACCTTCTTGAAAATTTGCAGGCCTACCAGAAGCGAA
TGGGAGTGCAGATGCAGCGATTCAAGTGATCCTCTCGTCATTGCAGCAAATATCATTGGG
ATCTTGCACCTGATATTGTGGATTACTGATCGTCTTTTTTTCAAATGTATTTATCGTCGC
TTTAAATACGGTTTGAAAAGAGGGCCTTCTACGGAAGGAGTGCCTGAGTCCATGAGGGAA
GAATATCAACAGGAACAGCAGAGTGCTGTGGATGTTGACGATGGTCATTTTGTCAACATA
GAGCTAGAGTAA
>2009 H1N1 pandemic seed consensus | NS
ATGGACTCCAACACCATGTCAAGCTTTCAGGTAGACTGTTTCCTTTGGCATATCCGCAAG
CGATTTGCAGACAATGGATTGGGTGATGCCCCATTCCTTGATCGGCTCCGCCGAGATCAA
AAGTCCTTAAAAGGAAGAGGCAACACCCTTGGCCTCGATATCGAAACAGCCACTCTTGTT
GGGAAACAAATCGTGGAATGGATCTTGAAAGAGGAATCCAGCGAGACACTTAGAATGACA
ATTGCATCTGTACCTACTTCGCGCTACCTTTCTGACATGACCCTCGAGGAAATGTCACGA
GACTGGTTCATGCTCATGCCTAGGCAAAAGATAATAGGCCCTCTTTGCGTGCGATTGGAC
CAGGCGATCATGGAAAAGAACATAGTACTGAAAGCGAACTTCAGTGTAATCTTTAACCGA
TTAGAGACCTTGATACTACTAAGGGCCTTCACTGAGGAGGGAGCAATAGTTGGAGAAATT
TCACCATTACCTTCTCTTCCAGGACATACTTATGAGGATGTCAAAAATGCAGTTGGGGTC
CTCATCGGAGGACTTGAATGGAATGGTAACACGGTTCGAGTCTCTGAAAATATACAGAGA
TTCGCTTGGAGAAACTGTGATGAGAATGGGAGACCTTCACTACCTCCAGAGCAGAAATGA
AAAGTGGCGAGAGCAATTGGGACAGAAATTTGAGGAAATAAGGTGGTTAATTGAAGAAAT
GCGGCACAGATTGAAAGCGACAGAGAATAGTTTCGAACAAATAACATTTATGCAAGCCTT
ACAACTACTGCTTGAAGTAGAACAAGAGATAAGAGCTTTCTCGTTTCAGCTTATTTAA
