# Supplementary material for: Viral diversity and clonal evolution from unphased genomic data
Source: BMC Genomics. 2014 Oct 17;15(Suppl 6):S17. doi: 10.1186/1471-2164-15-S6-S17 (PMC4240099; doi:10.1186/1471-2164-15-S6-S17)
Supplement: Additional file 3 [file 1471-2164-15-S6-S17-S2.xls]

## Sheet: AllVars.xls
Table S4 - The list of variants statistically present in at least one temporal data for four NHP marburgvirus-infected samples.
Sample ID	Position	Ref.	Var.	Day 0						Day 8						Day 10						Syn.\Non-syn.	AA	Gene
				Quality	Var. Depth	Total Depth	Freq. %	Present	P-value	Quality	Var. Depth	Total Depth	Freq. %	Present	P-value	Quality	Var. Depth	Total Depth	Freq. %	Present	P-value
52803	169	A	G	0	0	2520	0	0	0.00034	38	354	7751	4.56715	1	0	17	8	6020	0.13289	0	0.0026	0	K22K	NP
52803	239	A	G	0	0	5082	0	0	2.6e-05	26	4	13380	0.0298954	0	6.6e-06	37	13	9230	0.140845	1	2.4e-05	1	I46V	NP
52803	277	G	A	0	0	14474	0	0	2.2e-09	28	3	14363	0.020887	0	8.2e-07	36	16	10108	0.15829	1	5.3e-06	0	T58T	NP
52803	323	A	G	36	176	43284	0.406617	1	0	12	4	10355	0.0386287	0	5.4e-05	18	3	7873	0.0381049	0	0.00014	1	T74A	NP
52803	561	A	G	0	0	13600	0	0	5.3e-09	26	6	9341	0.064233	0	0.00041	40	8	5886	0.135916	1	6.7e-05	1	K153R	NP
52803	625	T	C	38	38	11152	0.340746	1	0	17	1	9002	0.0111086	0	2.8e-06	35	7	5612	0.124733	1	0.39	0	L174L	NP
52803	684	T	A	0	0	11844	0	0	3e-08	39	19	8784	0.216302	1	1.2e-14	7	1	6465	0.0154679	0	3.5e-05	1	F194Y	NP
52803	814	G	A	0	0	10380	0	0	1.3e-07	18	2	9244	0.0216357	0	1.2e-05	35	20	5591	0.357718	1	8.4e-12	1	M237L	NP
52803	922	G	A	37	106	11228	0.944068	1	0	0	0	10222	0	0	8.4e-08	37	416	5964	6.97518	1	0	0	G273G	NP
52803	928	C	T	38	586	11384	5.14758	1	0	28	4	10006	0.039976	0	6.7e-05	38	405	5547	7.30124	1	0	0	Y275Y	NP
52803	983	C	A	38	88	16860	0.521945	1	0	40	1	7045	0.0141945	0	4.8e-05	38	1	3680	0.0271739	0	0.0011	1	L294I	NP
52803	1038	C	T	0	0	11590	0	0	3.9e-08	37	12	7054	0.170116	1	1.6e-05	6	1	4453	0.0224568	0	0.00019	1	T312I	NP
52803	1054	T	C	0	0	12188	0	0	2.2e-08	36	247	6584	3.75152	1	0	0	0	3828	0	0	6.5e-05	0	N317N	NP
52803	1087	G	A	38	142	9044	1.5701	1	0	37	16	4908	0.325998	1	1.6e-11	38	25	2426	1.0305	1	0	0	A328A	NP
52803	1142	G	A	0	0	7146	0	0	3.4e-06	39	11	11226	0.0979868	1	9.6e-05	38	9	5523	0.162955	1	0.00016	1	A347T	NP
52803	1159	C	T	29	72	292806	0.0245897	0	0	36	67	11086	0.604366	1	0	37	54	5512	0.979681	1	0	0	D352D	NP
52803	1162	G	T	38	302	292344	0.103303	1	0	31	4	11036	0.036245	0	3.6e-05	35	1	5497	0.0181917	0	0.00012	1	E353D	NP
52803	1163	G	T	37	510	292082	0.174609	1	0	33	1	11029	0.00906701	0	4.6e-07	35	2	5492	0.0364166	0	0.00076	1	E354*	NP
52803	1216	T	C	0	0	2016	0	0	0.00057	21	4	12817	0.0312086	0	9.8e-06	33	33	8699	0.379354	1	0	0	S371S	NP
52803	1231	C	T	0	0	1436	0	0	0.001	0	0	15377	0	0	4.8e-10	36	33	10321	0.319736	1	0	0	V376V	NP
52803	1270	A	T	0	0	1752	0	0	0.00075	0	0	15712	0	0	3.4e-10	37	16	9911	0.161437	1	1.9e-07	0	A389A	NP
52803	1273	A	C	37	28	1892	1.47992	1	0	38	1747	15423	11.3272	1	0	37	1155	9591	12.0425	1	0	1	E390D	NP
52803	1389	A	C	23	2	32172	0.00621659	0	2.5e-14	37	17	9995	0.170085	1	2.8e-08	23	1	8191	0.0122085	0	7.6e-06	1	N429T	NP
52803	1415	G	T	0	0	9896	0	0	2.1e-07	38	27	9194	0.29367	1	0	36	14	8827	0.158604	1	3.9e-05	1	V438F	NP
52803	1429	T	C	28	4	17844	0.0224165	0	4e-07	38	104	8577	1.21255	1	0	38	254	8298	3.06098	1	0	0	I442I	NP
52803	1545	G	A	37	38	55902	0.0679761	1	2.2e-06	32	6	6557	0.0915053	0	0.0079	32	1	2755	0.0362976	0	0.001	1	G481D	NP
52803	1558	A	G	19	10	56590	0.017671	0	0	38	55	6647	0.827441	1	0	31	1	3007	0.0332557	0	0.00074	0	R485R	NP
52803	1685	G	A	36	46	21166	0.21733	1	0	27	4	9273	0.043136	0	0.00011	0	0	4660	0	0	2.8e-05	1	V528I	NP
52803	1852	C	T	32	8	20936	0.0382117	0	5.4e-06	38	78	9056	0.861307	1	0	38	60	4030	1.48883	1	0	0	F583F	NP
52803	1856	A	G	33	8	22134	0.0361435	0	2.9e-06	39	85	8911	0.953877	1	0	15	2	4106	0.0487092	0	0.00067	1	S585G	NP
52803	2954	T	A	0	0	27474	0	0	0	38	17	5937	0.28634	1	3.8e-13	31	3	4250	0.0705882	0	0.0023	1	S4T	VP35
52803	2968	G	T	38	222	325870	0.0681253	1	0	31	3	5968	0.0502681	0	0.00049	10	2	4221	0.0473821	0	0.00062	1	Q8H	VP35
52803	2976	G	T	38	516	326216	0.158177	1	0	39	2	5922	0.0337724	0	0.0016	0	0	4174	0	0	4.6e-05	1	S11I	VP35
52803	3032	T	C	14	6	34200	0.0175439	0	1.6e-11	38	16	9539	0.167732	1	4.5e-09	25	2	6605	0.0302801	0	0.00012	0	L30L	VP35
52803	3033	T	C	10	2	33582	0.00595557	0	0	36	16	9578	0.167049	1	2.9e-06	29	4	6578	0.0608088	0	0.0007	1	L30S	VP35
52803	3035	G	A	39	222	34506	0.643366	1	0	38	98	9779	1.00215	1	0	39	74	6856	1.07935	1	0	1	E31K	VP35
52803	3054	G	A	38	32	34086	0.0938802	1	7.9e-13	11	1	13157	0.00760052	0	6.3e-08	37	21	10017	0.209644	1	6.9e-12	1	R37K	VP35
52803	3106	G	A	37	30	22220	0.135014	1	2.4e-13	35	3	15117	0.0198452	0	6.2e-07	0	0	11293	0	0	3.7e-08	0	K54K	VP35
52803	3112	A	T	0	0	22684	0	0	5.9e-13	37	23	15620	0.147247	1	2e-10	17	2	11213	0.0178364	0	3e-06	0	T56T	VP35
52803	3118	T	C	0	0	20922	0	0	3.5e-12	38	37	16617	0.222664	1	0	30	5	11115	0.0449843	0	0.00011	0	T58T	VP35
52803	3162	C	T	0	0	15040	0	0	1.2e-09	37	49	20983	0.233522	1	0	26	3	12399	0.0241955	0	5e-06	1	A73V	VP35
52803	3172	T	C	29	8	14372	0.0556638	0	0.00022	37	55	21579	0.254877	1	0	35	13	13021	0.0998387	1	0.083	0	L76L	VP35
52803	3244	T	C	35	30	26432	0.113499	1	6.2e-07	23	4	21737	0.0184018	0	9.4e-09	28	11	17950	0.0612813	0	0.00017	0	I100I	VP35
52803	3287	A	G	27	6	46058	0.0130271	0	0	38	88	13777	0.638746	1	0	35	22	9224	0.238508	1	1.1e-09	1	R115G	VP35
52803	3304	T	C	34	20	59412	0.0336632	0	1.7e-11	38	1266	14059	9.00491	1	0	38	454	8204	5.53389	1	0	0	I120I	VP35
52803	3321	A	G	21	6	62194	0.00964723	0	0	37	54	14589	0.370142	1	0	26	4	8114	0.0492975	0	0.00028	1	E126G	VP35
52803	3423	C	A	38	100	171134	0.0584337	1	0	38	2	4785	0.0417973	0	0.0033	29	2	2924	0.0683995	0	0.0017	1	P160H	VP35
52803	3471	G	A	37	22	18490	0.118983	1	1e-08	0	0	4890	0	0	1.7e-05	39	3	3167	0.0947269	0	0.26	1	S176N	VP35
52803	3476	G	A	38	28	17530	0.159726	1	0	13	1	4979	0.0200844	0	9.5e-05	13	2	3139	0.0637146	0	0.0012	1	G178R	VP35
52803	3523	G	A	38	1300	16650	7.80781	1	0	38	398	8083	4.92391	1	0	38	394	4262	9.24449	1	0	0	S193S	VP35
52803	3606	T	C	35	14	18868	0.0741997	0	0.32	22	1	7499	0.0133351	0	1.1e-05	36	45	4502	0.999556	1	0	1	L221P	VP35
52803	3630	A	G	18	4	17496	0.0228624	0	5.3e-07	37	41	7711	0.531708	1	0	17	5	5215	0.0958773	0	0.0017	1	H229R	VP35
52803	3826	T	C	36	52	18460	0.28169	1	0	24	3	8646	0.0346981	0	6.3e-05	15	3	6063	0.0494805	0	0.00044	0	R294R	VP35
52803	3840	G	A	38	16	19200	0.0833333	1	3.7e-05	0	0	8730	0	0	3.7e-07	21	2	6243	0.0320359	0	0.00016	1	S299N	VP35
52803	3926	A	G	24	4	21842	0.0183133	0	1.6e-08	37	44	8317	0.529037	1	0	28	3	5898	0.0508647	0	0.00049	1	K328E	VP35
52803	3928	A	G	38	2	21968	0.00910415	0	4.6e-10	37	47	8425	0.557864	1	0	24	2	6143	0.0325574	0	0.00017	0	K328K	VP35
52803	4710	A	G	22	6	39754	0.0150928	0	1.5e-13	37	40	6915	0.578453	1	0	16	4	5202	0.0768935	0	0.0012	1	N48S	VP40
52803	4717	T	C	36	36	41836	0.0860503	1	2e-07	0	0	6972	0	0	2.2e-06	18	3	5058	0.059312	0	0.00077	0	D50D	VP40
52803	4754	T	C	37	56	48304	0.115932	1	0	38	935	7405	12.6266	1	0	38	507	5302	9.56243	1	0	0	L63L	VP40
52803	4891	T	C	36	28	20702	0.135253	1	4.1e-10	19	2	7293	0.0274236	0	5.5e-05	31	1	4163	0.0240211	0	0.00027	0	Y108Y	VP40
52803	4918	G	A	25	4	4482	0.0892459	0	0.0023	36	19	10420	0.182342	1	3.3e-08	34	11	6245	0.176141	1	0.023	0	G117G	VP40
52803	5007	A	G	0	0	3484	0	0	0.00013	37	21	14554	0.14429	1	2.6e-09	22	7	10071	0.0695065	0	0.00064	1	Q147R	VP40
52803	5038	T	C	40	6	3574	0.167879	1	0.0007	38	180	15621	1.15229	1	0	39	70	11745	0.595998	1	0	0	T157T	VP40
52803	5129	G	T	0	0	5356	0	0	2e-05	37	15	13280	0.112952	1	3.8e-05	27	4	7649	0.0522944	0	0.00036	1	G188W	VP40
52803	5143	T	C	32	304	157296	0.193266	1	0	18	5	11282	0.0443184	0	7.3e-05	19	3	5825	0.0515021	0	0.0005	0	H192H	VP40
52803	5153	T	C	19	102	161212	0.0632707	0	1.6e-09	34	22	10408	0.211376	1	3.6e-07	26	4	5003	0.079952	0	0.0013	1	S196P	VP40
52803	5158	C	T	13	4	161904	0.0024706	0	0	37	37	9989	0.370407	1	0	21	2	4847	0.0412626	0	0.00041	0	I197I	VP40
52803	5235	G	T	37	2	11852	0.0168748	0	5.2e-06	35	19	9357	0.203057	1	2.5e-07	30	2	6634	0.0301477	0	0.00012	1	G223V	VP40
52803	5356	G	A	38	4	13660	0.0292826	0	0.00011	37	34	16102	0.211154	1	0	34	2	9527	0.020993	0	1.6e-05	1	M263I	VP40
52803	5359	G	A	33	4	14852	0.0269324	0	4.7e-06	37	21	16369	0.128291	1	1.5e-08	40	1	9887	0.0101143	0	3.8e-06	0	K264K	VP40
52803	5369	G	A	39	46	14680	0.313351	1	0	26	3	17214	0.0174277	0	7.8e-08	36	14	10032	0.139553	1	0.00013	1	E268K	VP40
52803	5435	C	A	0	0	12740	0	0	1.2e-08	38	50	18322	0.272896	1	0	11	3	12746	0.0235368	0	3.8e-06	1	Q290K	VP40
52803	5992	A	G	39	52	26170	0.198701	1	0	10	3	18446	0.0162637	0	2.8e-08	18	11	14562	0.0755391	0	0.00064	1	N18D	GP
52803	6000	C	A	0	0	25924	0	0	2.3e-14	38	17	17830	0.0953449	1	2.6e-06	33	5	13943	0.0358603	0	2.4e-05	0	P20P	GP
52803	6016	A	G	33	10	32884	0.0304099	0	1.4e-08	38	298	16635	1.7914	1	0	38	368	11868	3.10078	1	0	1	S26G	GP
52803	6066	G	A	39	6	41092	0.0146014	0	1.8e-13	38	105	15711	0.668322	1	0	39	49	9532	0.514058	1	0	0	Q42Q	GP
52803	6093	A	G	20	14	43930	0.0318689	0	5.8e-10	36	35	11734	0.298279	1	0	29	4	6808	0.0587544	0	0.00061	0	G51G	GP
52803	6108	G	A	38	60	37694	0.159177	1	0	38	12	11284	0.106345	1	0.00012	35	11	6495	0.169361	1	0.0042	0	G56G	GP
52803	6178	A	G	22	18	138406	0.0130052	0	0	38	32	14373	0.22264	1	0	15	3	11000	0.0272727	0	1.5e-05	1	N80D	GP
52803	6234	G	A	22	4	7088	0.0564334	0	0.0007	27	10	31074	0.0321812	0	2.5e-08	34	26	19956	0.130287	1	5.8e-05	0	T98T	GP
52803	6318	A	G	0	0	3748	0	0	0.0001	34	42	28464	0.147555	1	7.5e-10	23	10	20754	0.0481835	0	2.1e-05	0	Q126Q	GP
52803	6441	T	C	39	12	10532	0.113938	1	2.9e-06	31	7	20832	0.0336022	0	1e-06	19	5	8890	0.056243	0	0.00037	0	A167A	GP
52803	6466	A	G	26	48	224376	0.0213927	0	0	36	16	10777	0.148464	1	1.2e-05	21	2	6025	0.033195	0	0.00018	1	K176E	GP
52803	6481	C	A	38	207854	226336	91.8343	1	0	37	63	9355	0.673437	1	0	36	78	5256	1.48402	1	0	0	R181R	GP
52803	6503	A	G	35	30	25186	0.119114	1	2.1e-07	15	5	9333	0.0535733	0	0.00022	36	2	4898	0.040833	0	0.0018	1	H188R	GP
52803	6505	A	G	37	32	25814	0.123964	1	2e-13	22	4	9442	0.0423639	0	9.7e-05	25	5	5094	0.0981547	0	0.0018	1	M189V	GP
52803	6523	A	G	39	20	28504	0.0701656	1	1.5e-06	22	1	9148	0.0109314	0	2.5e-06	27	1	5763	0.0173521	0	6.4e-05	1	N195D	GP
52803	6596	A	G	21	8	31718	0.0252223	0	2.4e-09	38	11	8603	0.127862	1	7e-05	18	3	5417	0.0553812	0	0.00063	1	N219S	GP
52803	6620	C	T	33	4	21278	0.0187988	0	2.6e-08	37	85	8837	0.961865	1	0	37	18	4590	0.392157	1	1.7e-14	1	A227V	GP
52803	6629	A	C	0	0	16778	0	0	2.2e-10	36	31	9619	0.322279	1	0	20	3	5032	0.0596184	0	0.00078	1	K230T	GP
52803	6671	T	C	0	0	6990	0	0	3.9e-06	38	34	12826	0.265087	1	0	31	9	5871	0.153296	0	0.073	1	L244P	GP
52803	6812	C	T	0	0	7698	0	0	1.9e-06	38	18	12048	0.149402	1	1.3e-09	38	1	4889	0.0204541	0	0.00035	1	S291L	GP
52803	6843	A	G	10	2	7190	0.0278164	0	0.00011	34	29	12265	0.236445	1	5.5e-11	11	2	5616	0.0356125	0	0.00024	0	Q301Q	GP
52803	6862	G	A	28	2	9554	0.0209336	0	1.7e-05	38	21	12417	0.169123	1	2.7e-12	0	0	5590	0	0	1.1e-05	1	G308R	GP
52803	6917	A	G	40	2	13486	0.0148302	0	2.8e-06	35	23	12001	0.191651	1	1.2e-08	6	1	4633	0.0215843	0	0.00016	1	N326S	GP
52803	6951	C	T	40	2	12868	0.0155424	0	5.1e-06	36	30	11968	0.250668	1	0	13	2	5558	0.0359842	0	0.00025	0	N337N	GP
52803	6967	A	G	11	6	13212	0.0454133	0	9.7e-05	19	3	12342	0.0243072	0	4.1e-06	33	20	6026	0.331895	1	1.1e-07	1	T343A	GP
52803	7065	A	G	26	4	10920	0.03663	0	6.8e-05	38	13	10894	0.119332	1	1.1e-05	21	4	5827	0.068646	0	0.00093	0	Q375Q	GP
52803	7122	G	A	0	0	6872	0	0	4.4e-06	37	12	6788	0.176783	1	1.1e-05	39	6	3823	0.156945	1	0.0044	0	K394K	GP
52803	7140	A	G	0	0	6010	0	0	1e-05	37	11	5958	0.184626	1	2.8e-05	34	5	3561	0.14041	0	0.18	0	K400K	GP
52803	7141	G	A	0	0	5972	0	0	1.1e-05	38	77	6167	1.24858	1	0	37	54	3669	1.47179	1	0	1	G401S	GP
52803	7142	G	C	16	74	5910	1.25212	0	0.0049	24	272	6148	4.4242	1	0	24	115	3696	3.11147	1	0	1	G401A	GP
52803	7158	A	T	0	0	7288	0	0	2.9e-06	34	26	10735	0.242198	1	6.2e-10	35	18	5967	0.301659	1	3.1e-09	0	A406A	GP
52803	7211	C	T	0	0	7302	0	0	2.9e-06	37	26	11175	0.232662	1	0	26	1	6863	0.0145709	0	2.5e-05	1	T424I	GP
52803	7271	T	C	40	2	9704	0.0206101	0	0.00011	37	29	12338	0.235046	1	0	34	19	7260	0.261708	1	3.7e-07	1	M444T	GP
52803	7273	T	C	22	8	9610	0.0832466	0	0.0016	36	28	12565	0.222841	1	0	39	4	7442	0.053749	0	0.057	1	F445L	GP
52803	7278	T	C	38	2	9528	0.0209908	0	6.4e-05	37	26	12803	0.203077	1	0	20	4	7842	0.0510074	0	0.00033	0	P446P	GP
52803	7280	T	C	23	2	9344	0.0214041	0	2e-05	37	26	12708	0.204596	1	0	24	4	7764	0.0515198	0	0.00034	1	F447S	GP
52803	7294	A	G	40	2	9128	0.0219106	0	0.00019	35	35	12610	0.277557	1	0	30	3	7706	0.0389307	0	0.00016	1	I452V	GP
52803	7370	C	T	33	10	9684	0.103263	0	0.15	38	19	11624	0.163455	1	8.7e-11	35	7	9016	0.0776398	0	0.07	1	S477M	GP
52803	7391	C	G	39	2	14932	0.0133941	0	4.9e-07	35	22	11461	0.191955	1	3.2e-08	15	2	8362	0.0239177	0	3.1e-05	1	A484G	GP
52803	7398	C	A	0	0	16686	0	0	2.4e-10	39	12	11625	0.103226	1	1.5e-05	32	1	8686	0.0115128	0	5e-06	0	P486P	GP
52803	7516	C	T	0	0	11328	0	0	5.1e-08	39	13	9054	0.143583	1	1.2e-07	37	1	5219	0.0191608	0	0.00021	0	M526M	GP
52803	7532	G	A	38	8	112576	0.00710631	0	0	38	67	9125	0.734247	1	0	36	23	5426	0.423885	1	0	1	S531N	GP
52803	7580	T	G	39	7332	8164	89.8089	1	0	38	11632	11894	97.7972	1	0	37	7366	8108	90.8485	1	0	1	V547G	GP
52803	7581	T	C	35	28	8938	0.313269	1	0	15	7	12202	0.0573676	0	0.00019	27	3	8235	0.0364299	0	0.00011	0	V547V	GP
52803	7858	C	A	38	154	116892	0.131746	1	0	34	5	11432	0.0437369	0	0.00021	18	6	10324	0.058117	0	0.00033	0	M640M	GP
52803	7885	T	C	32	8	25694	0.0311357	0	2e-07	38	409	10729	3.8121	1	0	11	2	8926	0.0224065	0	2e-05	1	W649R	GP
52803	7896	T	C	35	8	33064	0.0241955	0	1.2e-09	38	1	10698	0.00934754	0	9.5e-07	37	30	8452	0.354946	1	0	0	L652L	GP
52803	7971	T	C	31	18	48948	0.0367737	0	1.5e-09	27	3	15850	0.0189274	0	2.4e-07	34	28	18257	0.153366	1	1.2e-06	0	T677T	GP
52803	9006	T	C	27	54	355616	0.0151849	0	0	33	41	10150	0.403941	1	0	15	10	8058	0.1241	0	0.0024	0	S46S	VP30
52803	9134	A	G	38	6	18860	0.0318134	0	6.5e-05	35	43	12224	0.351767	1	0	19	3	9658	0.0310623	0	4e-05	1	D89G	VP30
52803	9261	G	A	33	8	23654	0.0338209	0	9.7e-07	36	22	17908	0.12285	1	7e-07	32	4	11314	0.0353544	0	4.3e-05	0	P131P	VP30
52803	9261	G	C	0	0	23654	0	0	2.2e-13	37	49	17908	0.273621	1	0	30	3	11314	0.0265158	0	1.2e-05	0	P131P	VP30
52803	9279	C	T	39	70	26596	0.263197	1	0	23	2	17939	0.0111489	0	6.7e-09	10	1	11510	0.0086881	0	3.7e-07	0	L137L	VP30
52803	9285	A	G	33	16	28556	0.0560303	0	0.00012	20	3	18181	0.0165007	0	3.5e-08	34	21	12062	0.1741	1	2e-05	0	K139K	VP30
52803	9288	T	G	38	44	30266	0.145378	1	0	12	6	18259	0.0328605	0	2e-06	16	4	12019	0.0332806	0	2.2e-05	1	D140E	VP30
52803	9289	A	G	25	4	30112	0.0132837	0	1.4e-11	36	31	18336	0.169066	1	3.7e-13	24	4	12114	0.0330196	0	2.1e-05	1	K141E	VP30
52803	9315	G	A	23	16	31536	0.0507357	0	7.5e-06	38	103	20790	0.49543	1	0	36	25	13591	0.183945	1	4.9e-11	1	M149L	VP30
52803	9318	C	A	29	4	30844	0.0129685	0	7.3e-12	36	24	20810	0.115329	1	4.2e-07	34	4	13547	0.0295268	0	1.2e-05	0	T150T	VP30
52803	9351	C	T	40	6	25364	0.0236556	0	1.1e-06	37	52	22270	0.233498	1	0	39	2	14078	0.0142066	0	7.9e-07	0	L161L	VP30
52803	9426	A	C	38	22	28828	0.0763147	1	1.9e-06	26	2	21448	0.00932488	0	2.8e-10	17	5	12411	0.0402868	0	4.7e-05	0	R186R	VP30
52803	9446	T	C	27	6	31632	0.0189681	0	1.3e-10	37	51	21921	0.232654	1	0	10	3	12266	0.0244579	0	5.6e-06	1	I193T	VP30
52803	9476	A	G	39	106	28770	0.368439	1	0	38	313	20989	1.49126	1	0	29	11	11433	0.0962127	0	0.002	1	H203R	VP30
52803	9488	C	A	0	0	25970	0	0	2.2e-14	38	17	20799	0.0817347	1	4.1e-05	25	6	10911	0.0549904	0	0.00025	1	P207Q	VP30
52803	9489	G	A	39	20	25672	0.0779059	1	1.1e-07	32	7	20539	0.0340815	0	1.3e-06	29	6	10750	0.055814	0	0.00027	0	P207P	VP30
52803	9501	C	T	37	12	27618	0.0434499	0	0.00064	37	134	20878	0.641824	1	0	37	138	11213	1.23071	1	0	0	N211N	VP30
52803	9618	A	G	27	6	35068	0.0171096	0	7.7e-12	38	66	22300	0.295964	1	0	34	1	13716	0.00729076	0	4.9e-08	1	L250M	VP30
52803	10228	T	C	29	2	17376	0.0115101	0	2e-08	35	33	17719	0.186241	1	1.6e-12	27	9	15421	0.058362	0	0.00017	1	Y8H	VP24
52803	10322	C	A	39	270	378294	0.0713731	1	0	40	1	2091	0.047824	0	0.0067	10	1	3059	0.0326904	0	0.00057	1	T39K	VP24
52803	10347	C	T	38	56	29948	0.186991	1	0	0	0	1925	0	0	0.00035	0	0	2854	0	0	0.00017	0	F47F	VP24
52803	10386	A	G	0	0	19978	0	0	8.9e-12	0	0	2188	0	0	0.00027	37	15	3139	0.477859	1	5.4e-13	1	L60M	VP24
52803	10395	C	T	39	28	17284	0.162	1	0	0	0	2297	0	0	0.00024	10	1	3583	0.0279096	0	0.00038	0	N63N	VP24
52803	10462	A	G	39	14	12574	0.111341	1	2.4e-07	0	0	2171	0	0	0.00027	23	2	3534	0.0565931	0	0.00095	1	T86A	VP24
52803	10561	G	A	0	0	15680	0	0	6.6e-10	37	1	2290	0.0436681	0	0.003	37	20	2666	0.750188	1	0	1	V119I	VP24
52803	10581	G	A	40	12	13726	0.0874253	1	5.1e-06	0	0	2827	0	0	0.00014	0	0	3247	0	0	0.00012	1	W125*	VP24
52803	10689	C	T	0	0	18554	0	0	3.7e-11	0	0	2546	0	0	0.00019	38	21	3746	0.560598	1	0	0	F161F	VP24
52803	10711	G	A	37	20	19226	0.104026	1	6.7e-07	0	0	2786	0	0	0.00015	28	1	4407	0.0226912	0	0.0002	1	V169I	VP24
52803	10758	T	C	32	10	21624	0.0462449	0	2.3e-05	0	0	2768	0	0	0.00015	37	41	4226	0.970185	1	0	0	T184T	VP24
52803	10823	T	C	39	14	17786	0.0787136	1	3.3e-05	0	0	3498	0	0	7.1e-05	21	3	4766	0.0629459	0	0.0009	1	I206T	VP24
52803	10838	G	A	40	12	15832	0.0757959	1	3.8e-05	22	2	3310	0.060423	0	0.00086	25	3	4561	0.065775	0	0.001	1	G211D	VP24
52803	11558	A	G	40	16	20956	0.0763504	1	3.1e-07	20	1	3500	0.0285714	0	0.00032	6	1	5003	0.019988	0	0.00012	0	R26R	L
52803	11669	G	T	37	20	22472	0.0889996	1	1.3e-05	16	1	4067	0.0245881	0	0.0002	14	3	5962	0.0503187	0	0.00046	1	Q63H	L
52803	11687	C	T	36	22	22318	0.0985751	1	1.9e-05	0	0	4107	0	0	3.8e-05	23	2	6482	0.0308547	0	0.00013	0	T69T	L
52803	11707	G	A	21	8	22622	0.0353638	0	1.6e-06	23	1	3865	0.0258732	0	0.00024	38	53	6635	0.798794	1	0	1	W76*	L
52803	11823	G	A	38	20	21444	0.0932662	1	1.1e-07	0	0	2603	0	0	0.00018	0	0	3784	0	0	6.8e-05	1	A115T	L
52803	11844	G	A	0	0	20742	0	0	4.1e-12	0	0	2265	0	0	0.00025	38	14	3208	0.436409	1	7.3e-13	1	G122R	L
52803	11864	A	G	39	22	16238	0.135485	1	1.8e-13	11	1	2176	0.0459559	0	0.00089	31	3	3247	0.092393	0	0.005	0	S128S	L
52803	11906	A	G	39	1220	17778	6.86241	1	0	38	1773	2844	62.3418	1	0	38	1422	4557	31.2047	1	0	0	E142E	L
52803	12033	A	G	33	2	20478	0.00976658	0	1.3e-09	26	2	3167	0.0631512	0	0.00094	36	32	5011	0.638595	1	0	1	I185V	L
52803	12266	C	T	38	12	10970	0.109389	1	5.1e-05	40	1	2324	0.0430293	0	0.0052	40	1	3830	0.0261097	0	0.0015	0	L262L	L
52803	12330	G	T	37	150	221546	0.067706	1	0	7	2	2296	0.087108	0	0.0015	0	0	2991	0	0	0.00015	1	D284Y	L
52803	12421	T	C	36	2	10246	0.0195198	0	1.8e-05	27	1	5431	0.0184128	0	6.5e-05	37	26	6762	0.384502	1	0	1	I314T	L
52803	12506	A	G	0	0	9950	0	0	2e-07	38	111	5656	1.96252	1	0	18	2	7829	0.025546	0	4.7e-05	0	Q342Q	L
52803	12532	C	T	38	12	10498	0.114307	1	3.2e-05	35	3	7086	0.042337	0	0.00074	34	5	8278	0.0604011	0	0.0036	1	A351V	L
52803	12569	G	A	40	2	13130	0.0152323	0	3.9e-06	0	0	9572	0	0	1.6e-07	33	23	9851	0.233479	1	3.2e-06	1	M363L	L
52803	12658	A	G	32	4	34412	0.0116239	0	3.1e-13	0	0	6097	0	0	5.2e-06	35	28	7807	0.358652	1	0	1	K393R	L
52803	12688	A	C	0	0	51594	0	0	0	0	0	5788	0	0	7.1e-06	36	38	7717	0.492419	1	0	1	K403T	L
52803	12833	T	C	36	64	19118	0.334763	1	0	20	2	3024	0.0661376	0	0.001	39	1	2855	0.0350263	0	0.0031	0	F451F	L
52803	12860	T	C	10	2	10870	0.0183993	0	5.7e-06	15	2	3174	0.063012	0	0.00093	36	11	3121	0.352451	1	1e-06	0	H460H	L
52803	12953	T	C	39	2	12826	0.0155933	0	3.7e-06	38	137	3261	4.20117	1	0	10	2	2967	0.0674082	0	0.0013	0	A491A	L
52803	13088	G	T	39	14	18128	0.0772286	1	4.6e-05	11	1	3856	0.0259336	0	0.00024	0	0	3996	0	0	5.5e-05	1	E536D	L
52803	13099	A	G	40	4	18072	0.0221337	0	7e-06	6	1	3868	0.0258532	0	0.00024	40	7	3861	0.1813	1	9.3e-05	1	K540R	L
52803	13262	T	C	33	50	14224	0.351519	1	0	18	1	3335	0.029985	0	0.00036	18	1	2312	0.0432526	0	0.001	0	S594S	L
52803	13364	G	A	37	58	14330	0.404745	1	0	0	0	3171	0	0	9.8e-05	0	0	2320	0	0	0.0003	0	R628R	L
52803	13509	A	G	38	50	21466	0.232926	1	0	24	2	4459	0.0448531	0	0.00042	39	2	3091	0.064704	0	0.032	1	M677V	L
52803	13512	C	T	38	8	19856	0.0402901	0	0.0016	32	2	4554	0.0439174	0	0.00062	36	10	3193	0.313185	1	1.7e-05	1	H678Y	L
52803	13960	C	T	18	2	16698	0.0119775	0	3.7e-08	37	173	4007	4.31744	1	0	0	0	2916	0	0	0.00016	1	P827L	L
52803	14223	T	C	10	8	15430	0.0518471	0	0.00013	37	298	3775	7.89404	1	0	36	235	3583	6.55875	1	0	0	L915L	L
52803	14474	G	A	37	22	18796	0.117046	1	1.3e-08	0	0	4285	0	0	3.2e-05	8	1	4256	0.0234962	0	0.00022	0	T998T	L
52803	14866	G	A	39	16	13682	0.116942	1	8.4e-09	0	0	3060	0	0	0.00011	40	1	2401	0.0416493	0	0.006	1	R1129K	L
52803	15017	T	C	37	64	41826	0.153015	1	0	40	1	4128	0.0242248	0	0.00084	0	0	3085	0	0	0.00014	0	L1179L	L
52803	15024	A	T	38	402	46022	0.873495	1	0	0	0	4053	0	0	4e-05	39	2	3019	0.0662471	0	0.034	1	S1182C	L
52803	15093	G	A	39	100	27984	0.357347	1	0	0	0	2527	0	0	0.00019	40	1	2017	0.0495786	0	0.0088	1	V1205I	L
52803	15138	G	T	39	362	456018	0.0793828	1	0	40	1	3458	0.0289184	0	0.0016	40	1	2981	0.0335458	0	0.0034	1	G1220C	L
52803	15140	C	A	34	12	455536	0.00263426	0	0	35	3	3455	0.0868307	0	0.02	36	17	2973	0.571813	1	1.7e-14	0	G1220G	L
52803	15150	G	T	35	446	447316	0.0997058	1	0	36	1	3339	0.0299491	0	0.00086	0	0	2814	0	0	0.00018	1	E1224*	L
52803	15311	T	C	0	0	5138	0	0	2.5e-05	38	271	22470	1.20605	1	0	21	7	18568	0.0376993	0	6e-06	0	Y1277Y	L
52803	15350	C	A	0	0	5526	0	0	1.7e-05	39	4	21768	0.0183756	0	5.8e-08	38	148	20276	0.729927	1	0	0	G1290G	L
52803	15418	C	A	38	146	247262	0.0590467	1	0	26	2	21505	0.00930016	0	2.7e-10	19	10	21871	0.0457226	0	1.1e-05	1	T1313K	L
52803	15452	G	A	38	84	56810	0.147861	1	0	38	486	17649	2.7537	1	0	38	427	18234	2.34178	1	0	1	M1324L	L
52803	15581	C	T	38	86	100538	0.0855398	1	0	25	8	25520	0.031348	0	1.2e-07	20	6	23612	0.0254108	0	5.3e-08	0	V1367V	L
52803	15617	G	A	35	38	51630	0.0736006	1	0.011	37	29	23377	0.124054	1	7.5e-12	34	23	20735	0.110924	1	0.0035	0	R1379R	L
52803	15653	T	G	38	30	42172	0.0711372	1	5.9e-08	16	5	24160	0.0206954	0	6.3e-09	37	246	24641	0.998336	1	0	0	P1391P	L
52803	15804	C	T	37	4	27834	0.0143709	0	1.5e-10	38	155	27201	0.569832	1	0	26	7	24789	0.0282383	0	8e-08	1	P1442S	L
52803	15856	C	T	40	2	34140	0.00585823	0	0	18	2	23052	0.00867604	0	6.5e-11	36	26	15392	0.168919	1	8e-11	1	S1459F	L
52803	15920	T	C	38	34	35112	0.096833	1	4.1e-14	19	6	26651	0.0225132	0	3.9e-09	21	13	25754	0.0504776	0	1.3e-05	0	H1480H	L
52803	15953	T	C	28	4	37102	0.0107811	0	2.9e-14	25	9	26238	0.0343014	0	2.2e-07	35	41	24325	0.168551	1	3.3e-14	0	Y1491Y	L
52803	16277	G	A	39	2	21634	0.00924471	0	7.8e-10	37	30	24626	0.121822	1	4.1e-12	21	8	24008	0.0333222	0	4.5e-07	0	P1599P	L
52803	16337	G	C	39	32	27184	0.117716	1	0	11	3	17230	0.0174115	0	7.7e-08	23	10	19756	0.0506175	0	3.7e-05	1	Q1619H	L
52803	16361	T	A	0	0	18250	0	0	5e-11	0	0	13674	0	0	2.6e-09	37	98	16590	0.590717	1	0	0	P1627P	L
52803	16375	A	G	40	4	20704	0.0193199	0	5.6e-07	38	1218	13714	8.88144	1	0	38	990	15677	6.31498	1	0	1	K1632R	L
52803	16390	C	T	37	18	20712	0.0869061	1	8.7e-05	38	10	13070	0.0765111	1	0.036	36	11	15009	0.0732894	0	0.44	1	A1637V	L
52803	16405	C	T	33	6	24004	0.0249958	0	5.8e-08	38	26	11814	0.220078	1	0	30	12	11308	0.10612	0	0.0056	1	P1642L	L
52803	16515	T	C	39	46	39500	0.116456	1	0	23	13	45841	0.0283589	0	2.5e-11	27	21	41658	0.0504105	0	9.4e-07	1	S1679P	L
52803	16577	T	C	35	26	24510	0.106079	1	2.5e-05	24	16	54304	0.0294638	0	2.3e-12	24	18	58050	0.0310078	0	2.3e-12	0	N1699N	L
52803	16741	G	A	38	36	54310	0.0662861	1	3e-08	37	26	40730	0.063835	1	0.0067	37	24	38349	0.0625831	1	0.02	1	G1754D	L
52803	16831	A	G	37	56	95652	0.0585456	1	5.6e-05	19	5	25960	0.0192604	0	1.5e-09	24	18	29540	0.0609343	0	4.7e-05	1	D1784G	L
52803	16840	A	C	37	24	88160	0.0272232	0	0	38	173	24295	0.712081	1	0	37	117	27221	0.429815	1	0	1	Q1787P	L
52803	16845	C	T	38	498	194988	0.2554	1	0	29	4	24089	0.0166051	0	1.3e-09	18	3	27714	0.0108249	0	1.1e-11	1	P1789S	L
52803	16924	A	G	19	8	41950	0.0190703	0	7.4e-13	38	42	26941	0.155896	1	0	33	45	28006	0.16068	1	1.4e-08	1	K1815R	L
52803	16970	T	C	37	24	29892	0.080289	1	8.9e-06	16	11	35953	0.0305955	0	2.6e-09	17	12	34840	0.0344432	0	2.2e-08	0	Y1830Y	L
52803	17006	G	A	38	24	17148	0.139958	1	7.4e-13	38	1856	35174	5.27662	1	0	37	1531	33703	4.54262	1	0	0	R1842R	L
52803	17018	A	G	39	2	17520	0.0114155	0	4.1e-08	35	27	34440	0.0783972	1	0.039	33	42	31403	0.133745	1	5.1e-06	1	L1846M	L
52803	17044	G	A	39	2	17836	0.0112133	0	3e-08	37	41	32118	0.127654	1	0	26	7	27470	0.0254823	0	1.1e-08	1	R1855K	L
52803	17047	A	G	37	4	18630	0.0214707	0	6.5e-07	36	50	32609	0.153332	1	0	35	53	28849	0.183715	1	0	1	Y1856C	L
52803	17074	T	C	35	32	18596	0.17208	1	3.3e-11	25	9	30518	0.0294908	0	1.1e-08	21	14	26327	0.0531773	0	1.9e-05	1	L1865P	L
52803	17166	C	A	40	2	27540	0.00726216	0	3.3e-12	36	34	25116	0.135372	1	3.6e-12	10	5	27976	0.0178725	0	3.6e-10	1	Q1896K	L
52803	17239	G	T	38	132	196832	0.0670623	1	0	32	4	25273	0.0158272	0	4.9e-10	18	7	29906	0.0234067	0	1.7e-09	1	C1920F	L
52803	17242	G	T	38	98	195014	0.0502528	1	4e-06	31	5	25248	0.0198035	0	2.6e-09	29	6	29873	0.020085	0	3.9e-10	1	R1921M	L
52803	17243	G	T	38	110	195330	0.056315	1	0	23	9	25233	0.0356676	0	4.4e-07	17	4	29854	0.0133985	0	1.2e-11	0	R1921R	L
52803	17331	G	T	0	0	18192	0	0	5.3e-11	38	27	39575	0.0682249	1	3.5e-06	33	15	40073	0.0374317	0	1.8e-08	1	G1951W	L
52803	17360	G	A	0	0	18112	0	0	5.8e-11	38	2545	34941	7.28371	1	0	38	1821	31986	5.69312	1	0	1	M1960L	L
52803	17374	C	T	39	14	16234	0.0862388	1	7.7e-06	21	8	32803	0.024388	0	5.7e-10	25	11	27134	0.0405395	0	1.2e-06	1	T1965M	L
52803	17611	C	A	39	144	102712	0.140198	1	0	0	0	6594	0	0	3.2e-06	19	3	6032	0.0497347	0	0.00044	1	A2044E	L
52803	17945	A	G	0	0	13344	0	0	6.8e-09	0	0	12766	0	0	6.6e-09	39	13	12977	0.100177	1	4.6e-06	1	L2155M	L
52803	18164	A	G	36	42	16544	0.253868	1	0	22	5	12741	0.0392434	0	2.9e-05	34	13	12082	0.107598	1	0.26	0	R2228R	L
52803	18308	C	T	39	12	9580	0.125261	1	1.2e-06	38	1	12458	0.00802697	0	1.7e-07	27	5	13386	0.0373525	0	2.5e-05	0	C2276C	L
52803	18385	A	G	23	2	12172	0.0164312	0	1.9e-06	18	1	10202	0.009802	0	9.6e-07	38	14	9241	0.151499	1	2.4e-07	1	K2302R	L
52803	18429	C	T	39	36	11172	0.322234	1	0	33	2	11314	0.0176772	0	2.3e-06	10	1	10653	0.00938703	0	8.2e-07	0	L2317L	L
C0507178	323	A	G	36	176	43284	0.406617	1	0	23	9	15299	0.0588274	0	1.5e-05	22	5	18777	0.0266283	0	9.4e-08	1	T74A	NP
C0507178	625	T	C	38	38	11152	0.340746	1	0	21	3	11582	0.0259023	0	7.6e-07	37	2	16668	0.011999	0	6.8e-09	0	L174L	NP
C0507178	922	G	A	37	106	11228	0.944068	1	0	23	2	12335	0.016214	0	9.4e-08	27	5	16536	0.0302371	0	4.9e-07	0	G273G	NP
C0507178	928	C	T	38	586	11384	5.14758	1	0	30	15	12082	0.124152	0	0.0013	37	23	16322	0.140914	1	1.8e-09	0	Y275Y	NP
C0507178	983	C	A	38	88	16860	0.521945	1	0	33	1	8116	0.0123213	0	7e-07	0	0	12490	0	0	1.9e-09	1	L294I	NP
C0507178	1087	G	A	38	142	9044	1.5701	1	0	18	5	4917	0.101688	0	0.00018	31	5	7711	0.0648424	0	0.00019	0	A328A	NP
C0507178	1142	G	A	0	0	7146	0	0	3.2e-06	36	30	16378	0.183173	1	3.5e-13	35	22	18528	0.118739	1	0.00027	1	A347T	NP
C0507178	1159	C	T	29	72	292806	0.0245897	0	0	35	94	16089	0.58425	1	0	35	64	18223	0.351205	1	0	0	D352D	NP
C0507178	1162	G	T	38	302	292344	0.103303	1	0	17	2	15983	0.0125133	0	4e-09	17	8	18121	0.0441477	0	3.4e-06	1	E353D	NP
C0507178	1163	G	T	37	510	292082	0.174609	1	0	27	3	15967	0.0187888	0	2.3e-08	26	3	18100	0.0165746	0	8.3e-09	1	E354*	NP
C0507178	1273	A	C	37	28	1892	1.47992	1	0	36	30	13879	0.216154	1	0	34	28	17155	0.163218	1	2e-06	1	E390D	NP
C0507178	1545	G	A	37	38	55902	0.0679761	1	2.4e-06	37	4	7706	0.0519076	0	0.00084	26	2	7534	0.0265463	0	1e-05	1	G481D	NP
C0507178	1685	G	A	36	46	21166	0.21733	1	0	18	1	10134	0.00986777	0	1.1e-07	40	1	9654	0.0103584	0	8.2e-07	1	V528I	NP
C0507178	1817	A	G	39	2	16758	0.0119346	0	8e-08	35	27	9795	0.275651	1	1.9e-13	35	33	9269	0.356025	1	0	1	I572V	NP
C0507178	2968	G	T	38	222	325870	0.0681253	1	0	27	1	6549	0.0152695	0	2.6e-06	12	1	6709	0.0149054	0	4.9e-06	1	Q8H	VP35
C0507178	2976	G	T	38	516	326216	0.158177	1	0	8	1	6502	0.0153799	0	2.7e-06	13	1	6662	0.0150105	0	5.1e-06	1	S11I	VP35
C0507178	3035	G	A	39	222	34506	0.643366	1	0	34	4	14277	0.0280171	0	5.2e-07	0	0	12832	0	0	1.4e-09	1	E31K	VP35
C0507178	3054	G	A	38	32	34086	0.0938802	1	8.3e-13	13	3	19417	0.0154504	0	1.3e-09	29	5	17180	0.0291036	0	3.1e-07	1	R37K	VP35
C0507178	3106	G	A	37	30	22220	0.135014	1	2.6e-13	29	2	24044	0.00831808	0	2.7e-12	22	8	19854	0.0402941	0	1.2e-06	0	K54K	VP35
C0507178	3244	T	C	35	30	26432	0.113499	1	6.6e-07	20	20	29394	0.0680411	0	1.1e-05	21	11	25511	0.0431187	0	5.4e-07	0	I100I	VP35
C0507178	3248	C	T	34	24	28040	0.085592	1	0.2	37	109	28962	0.376355	1	0	36	45	25279	0.178013	1	0	1	R102W	VP35
C0507178	3287	A	G	27	6	46058	0.0130271	0	0	35	54	18223	0.296329	1	0	35	13	17953	0.0724113	0	0.03	1	R115G	VP35
C0507178	3423	C	A	38	100	171134	0.0584337	1	0	29	3	6047	0.0496114	0	3.8e-05	24	1	5376	0.0186012	0	1.5e-05	1	P160H	VP35
C0507178	3471	G	A	37	22	18490	0.118983	1	1.1e-08	0	0	6447	0	0	3.8e-07	0	0	5663	0	0	1.8e-06	1	S176N	VP35
C0507178	3476	G	A	38	28	17530	0.159726	1	0	9	3	6514	0.0460547	0	2.7e-05	10	2	5770	0.034662	0	3.8e-05	1	G178R	VP35
C0507178	3523	G	A	38	1300	16650	7.80781	1	0	33	10	10561	0.094688	0	0.0053	32	8	9211	0.0868527	0	0.0015	0	S193S	VP35
C0507178	3826	T	C	36	52	18460	0.28169	1	0	21	9	10971	0.0820345	0	8.3e-05	20	2	9521	0.0210062	0	2.1e-06	0	R294R	VP35
C0507178	3839	A	G	38	2	18968	0.0105441	0	7.5e-09	36	30	11112	0.269978	1	0	35	15	9606	0.156152	1	0.0012	1	S299G	VP35
C0507178	3840	G	A	38	16	19200	0.0833333	1	3.9e-05	17	1	11062	0.00903996	0	4.5e-08	26	4	9558	0.0418498	0	2e-05	1	S299N	VP35
C0507178	4717	T	C	36	36	41836	0.0860503	1	2.2e-07	22	5	9181	0.0544603	0	2.5e-05	35	2	8453	0.0236602	0	8.8e-06	0	D50D	VP40
C0507178	4754	T	C	37	56	48304	0.115932	1	0	22	6	9004	0.0666371	0	5e-05	36	6	8601	0.0697593	0	0.012	0	L63L	VP40
C0507178	4891	T	C	36	28	20702	0.135253	1	4.3e-10	23	13	14187	0.0916332	0	0.00011	13	2	8324	0.0240269	0	5.5e-06	0	Y108Y	VP40
C0507178	5143	T	C	32	304	157296	0.193266	1	0	19	12	15067	0.0796443	0	6.3e-05	20	8	14001	0.0571388	0	3.2e-05	0	H192H	VP40
C0507178	5344	A	G	16	2	11944	0.0167448	0	2.2e-06	34	11	17274	0.0636795	0	0.00037	35	25	16107	0.155212	1	4.2e-07	0	K259K	VP40
C0507178	5369	G	A	39	46	14680	0.313351	1	0	31	17	19796	0.0858759	0	0.00024	37	21	18228	0.115207	1	3.8e-07	1	E268K	VP40
C0507178	5414	T	C	0	0	12420	0	0	1.6e-08	37	204	22077	0.924039	1	0	38	178	19848	0.896816	1	0	0	M283M	VP40
C0507178	5992	A	G	39	52	26170	0.198701	1	0	24	9	20915	0.0430313	0	7e-07	22	7	19032	0.0367802	0	7.6e-07	1	N18D	GP
C0507178	6108	G	A	38	60	37694	0.159177	1	0	35	12	12712	0.094399	0	0.23	33	11	11135	0.0987876	0	0.02	0	G56G	GP
C0507178	6441	T	C	39	12	10532	0.113938	1	3.1e-06	31	6	16799	0.0357164	0	5.8e-07	29	11	16064	0.0684761	0	6.5e-05	0	A167A	GP
C0507178	6481	C	A	38	207854	226336	91.8343	1	0	37	59	5622	1.04945	1	0	37	55	7915	0.694883	1	0	0	R181R	GP
C0507178	6503	A	G	35	30	25186	0.119114	1	2.3e-07	18	1	5296	0.0188822	0	7.7e-06	15	5	7543	0.0662866	0	0.00012	1	H188R	GP
C0507178	6505	A	G	37	32	25814	0.123964	1	2.1e-13	37	10	5378	0.185943	1	0.0004	36	11	7601	0.144718	1	0.0078	1	M189V	GP
C0507178	6523	A	G	39	20	28504	0.0701656	1	1.6e-06	33	1	5424	0.0184366	0	8.3e-06	0	0	7549	0	0	2.7e-07	1	N195D	GP
C0507178	6936	C	T	0	0	12978	0	0	9.3e-09	38	7	7088	0.0987585	1	0.35	38	19	9829	0.193306	1	1.6e-11	0	S332S	GP
C0507178	7141	G	A	0	0	5972	0	0	1e-05	38	22	3671	0.599292	1	0	36	15	5221	0.287301	1	2.8e-08	1	G401S	GP
C0507178	7142	G	C	16	74	5910	1.25212	0	0.0046	23	171	3641	4.69651	1	0	23	231	5176	4.46291	1	0	1	G401A	GP
C0507178	7158	A	T	0	0	7288	0	0	2.7e-06	36	13	6225	0.208835	1	2.2e-05	28	4	8931	0.0447878	0	3e-05	0	A406A	GP
C0507178	7580	T	G	39	7332	8164	89.8089	1	0	38	9997	10020	99.7705	1	0	38	11001	11026	99.7733	1	0	1	V547G	GP
C0507178	7581	T	C	35	28	8938	0.313269	1	0	20	4	10334	0.0387072	0	5.7e-06	17	10	11337	0.0882068	0	0.00022	0	V547V	GP
C0507178	7732	T	G	22	2	9792	0.0204248	0	1.3e-05	32	29	25949	0.111758	0	0.1	35	59	29913	0.197239	1	0	1	W598G	GP
C0507178	7816	C	A	34	4	18654	0.0214431	0	2.3e-07	39	221	33301	0.663644	1	0	39	25	25879	0.0966034	1	2e-11	1	Q626K	GP
C0507178	7858	C	A	38	154	116892	0.131746	1	0	15	2	12483	0.0160218	0	8.3e-08	17	5	13932	0.0358886	0	3e-06	0	M640M	GP
C0507178	9093	A	G	38	4	18868	0.0211999	0	8.4e-07	37	17	8155	0.208461	1	4e-09	34	15	8085	0.185529	1	0.0026	0	K75K	VP30
C0507178	9230	C	T	0	0	22290	0	0	8.3e-13	37	28	16247	0.17234	1	6.5e-14	37	35	15094	0.23188	1	0	1	T121I	VP30
C0507178	9260	C	T	38	16	23572	0.0678771	1	0.0021	36	45	15656	0.28743	1	0	36	49	14945	0.327869	1	0	1	P131M	VP30
C0507178	9279	C	T	39	70	26596	0.263197	1	0	40	1	16020	0.0062422	0	7.3e-10	29	2	15227	0.0131346	0	1.7e-08	0	L137L	VP30
C0507178	9285	A	G	33	16	28556	0.0560303	0	0.00012	36	24	16311	0.14714	1	4.8e-08	36	35	15497	0.22585	1	0	0	K139K	VP30
C0507178	9288	T	G	38	44	30266	0.145378	1	0	11	3	16386	0.0183083	0	1.6e-08	22	4	15531	0.0257549	0	3e-07	1	D140E	VP30
C0507178	9426	A	C	38	22	28828	0.0763147	1	2e-06	32	3	18499	0.0162171	0	2.8e-09	21	5	17014	0.0293876	0	3.4e-07	0	R186R	VP30
C0507178	9476	A	G	39	106	28770	0.368439	1	0	20	8	18034	0.0443607	0	1.7e-06	24	8	16679	0.0479645	0	7.8e-06	1	H203R	VP30
C0507178	9489	G	A	39	20	25672	0.0779059	1	1.1e-07	23	6	17358	0.0345662	0	3.9e-07	31	7	16296	0.0429553	0	4.6e-06	0	P207P	VP30
C0507178	9620	A	G	34	10	35300	0.0283286	0	2.6e-09	35	27	21406	0.126133	1	8.1e-06	34	24	19197	0.12502	1	0.0018	1	Y251C	VP30
C0507178	10322	C	A	39	270	378294	0.0713731	1	0	23	3	4767	0.0629327	0	7.7e-05	40	1	5393	0.0185426	0	5.4e-05	1	T39K	VP24
C0507178	10347	C	T	38	56	29948	0.186991	1	0	8	1	4698	0.0212857	0	1.3e-05	15	2	5142	0.0388954	0	5.9e-05	0	F47F	VP24
C0507178	10395	C	T	39	28	17284	0.162	1	0	23	3	6093	0.0492368	0	3.5e-05	0	0	6350	0	0	9e-07	0	N63N	VP24
C0507178	10462	A	G	39	14	12574	0.111341	1	2.6e-07	24	3	5935	0.0505476	0	3.9e-05	13	3	6174	0.0485909	0	7.1e-05	1	T86A	VP24
C0507178	10581	G	A	40	12	13726	0.0874253	1	5.4e-06	21	3	7300	0.0410959	0	1.6e-05	0	0	7596	0	0	2.6e-07	1	W125*	VP24
C0507178	10711	G	A	37	20	19226	0.104026	1	7.1e-07	32	2	7152	0.0279642	0	7.5e-06	17	2	7280	0.0274725	0	1.2e-05	1	V169I	VP24
C0507178	10823	T	C	39	14	17786	0.0787136	1	3.5e-05	24	8	8647	0.0925176	0	0.00012	25	9	8954	0.100514	0	0.00031	1	I206T	VP24
C0507178	10838	G	A	40	12	15832	0.0757959	1	4e-05	0	0	8251	0	0	6.3e-08	20	3	8528	0.0351782	0	1.5e-05	1	G211D	VP24
C0507178	11558	A	G	40	16	20956	0.0763504	1	3.3e-07	23	6	8888	0.0675068	0	5.3e-05	24	5	9191	0.054401	0	5.4e-05	0	R26R	L
C0507178	11669	G	T	37	20	22472	0.0889996	1	1.3e-05	25	5	10593	0.047201	0	1.1e-05	20	3	10412	0.0288129	0	3.9e-06	1	Q63H	L
C0507178	11687	C	T	36	22	22318	0.0985751	1	2e-05	13	4	10737	0.0372544	0	4.3e-06	28	4	10628	0.0376364	0	1e-05	0	T69T	L
C0507178	11823	G	A	38	20	21444	0.0932662	1	1.1e-07	0	0	6742	0	0	2.8e-07	40	1	7013	0.0142592	0	1.1e-05	1	A115T	L
C0507178	11864	A	G	39	22	16238	0.135485	1	1.9e-13	20	6	5973	0.100452	0	0.00016	24	5	6027	0.08296	0	0.00023	0	S128S	L
C0507178	11906	A	G	39	1220	17778	6.86241	1	0	38	7416	7966	93.0957	1	0	38	7501	8044	93.2496	1	0	0	E142E	L
C0507178	11987	A	G	0	0	17376	0	0	1.1e-10	36	10	9337	0.107101	1	0.32	38	15	9247	0.162215	1	1.1e-07	1	L169M	L
C0507178	12266	C	T	38	12	10970	0.109389	1	5.4e-05	40	1	6141	0.016284	0	1.2e-05	33	1	6430	0.0155521	0	7e-06	0	L262L	L
C0507178	12330	G	T	37	150	221546	0.067706	1	0	11	2	5933	0.0337098	0	1.6e-05	9	3	6177	0.0485673	0	7.1e-05	1	D284Y	L
C0507178	12532	C	T	38	12	10498	0.114307	1	3.4e-05	32	14	15342	0.0912528	0	0.0015	31	10	13048	0.0766401	0	0.00028	1	A351V	L
C0507178	12833	T	C	36	64	19118	0.334763	1	0	26	4	6021	0.0664341	0	7e-05	28	4	4035	0.0991326	0	0.00044	0	F451F	L
C0507178	13088	G	T	39	14	18128	0.0772286	1	4.9e-05	7	1	8317	0.0120236	0	5.5e-07	38	1	5319	0.0188005	0	4e-05	1	E536D	L
C0507178	13262	T	C	33	50	14224	0.351519	1	0	12	2	6735	0.0296956	0	8.7e-06	22	3	4242	0.0707214	0	0.00021	0	S594S	L
C0507178	13364	G	A	37	58	14330	0.404745	1	0	35	2	6444	0.0310366	0	2.6e-05	17	3	4097	0.0732243	0	0.00022	0	R628R	L
C0507178	13509	A	G	38	50	21466	0.232926	1	0	28	9	8895	0.10118	0	0.00017	36	21	5796	0.362319	1	4.6e-14	1	M677V	L
C0507178	14323	A	G	35	4	20974	0.0190712	0	3.9e-08	27	6	5849	0.102582	0	0.00018	39	8	3739	0.213961	1	7.1e-05	1	K948R	L
C0507178	14358	C	A	0	0	19142	0	0	1.9e-11	38	11	6750	0.162963	1	4.1e-05	34	7	4356	0.160698	0	0.25	1	P960T	L
C0507178	14474	G	A	37	22	18796	0.117046	1	1.4e-08	21	4	9119	0.0438645	0	1.2e-05	21	2	5613	0.0356316	0	4.2e-05	0	T998T	L
C0507178	14866	G	A	39	16	13682	0.116942	1	8.9e-09	37	6	6404	0.0936914	0	0.12	37	5	4039	0.123793	0	0.31	1	R1129K	L
C0507178	15017	T	C	37	64	41826	0.153015	1	0	0	0	8311	0	0	5.9e-08	23	4	5523	0.0724244	0	0.00019	0	L1179L	L
C0507178	15024	A	T	38	402	46022	0.873495	1	0	26	3	8274	0.0362582	0	8.5e-06	0	0	5453	0	0	2.2e-06	1	S1182C	L
C0507178	15093	G	A	39	100	27984	0.357347	1	0	20	4	5088	0.0786164	0	0.00011	16	2	3393	0.0589449	0	0.00019	1	V1205I	L
C0507178	15138	G	T	39	362	456018	0.0793828	1	0	28	4	9016	0.0443656	0	1.3e-05	0	0	4622	0	0	5.1e-06	1	G1220C	L
C0507178	15150	G	T	35	446	447316	0.0997058	1	0	15	4	8645	0.0462695	0	1.6e-05	9	2	4459	0.0448531	0	9.4e-05	1	E1224*	L
C0507178	15418	C	A	38	146	247262	0.0590467	1	0	24	6	20389	0.0294276	0	4.6e-08	13	3	18726	0.0160205	0	4.9e-09	1	T1313K	L
C0507178	15452	G	A	38	84	56810	0.147861	1	0	25	3	16394	0.0182994	0	1.6e-08	32	2	16472	0.0121418	0	5.5e-09	1	M1324L	L
C0507178	15581	C	T	38	86	100538	0.0855398	1	0	24	6	19467	0.0308214	0	8.9e-08	20	2	23587	0.00847925	0	8.9e-12	0	V1367V	L
C0507178	15653	T	G	38	30	42172	0.0711372	1	6.2e-08	20	10	18655	0.0536049	0	5.3e-06	22	10	22742	0.0439715	0	1.2e-06	0	P1391P	L
C0507178	15856	C	T	40	2	34140	0.00585823	0	0	39	71	18597	0.381782	1	0	39	58	22189	0.261391	1	0	1	S1459F	L
C0507178	15920	T	C	38	34	35112	0.096833	1	4.4e-14	20	13	21641	0.0600712	0	7.9e-06	24	17	25249	0.0673294	0	2.8e-05	0	H1480H	L
C0507178	16151	A	G	26	6	27942	0.0214731	0	2.4e-09	37	16	11255	0.142159	1	6.3e-06	33	23	12647	0.181861	1	0.00044	1	L1557M	L
C0507178	16337	G	C	39	32	27184	0.117716	1	0	29	7	14080	0.0497159	0	7.3e-06	23	13	17196	0.075599	0	9.7e-05	1	Q1619H	L
C0507178	16390	C	T	37	18	20712	0.0869061	1	9.2e-05	30	8	10091	0.0792786	0	0.00011	30	5	12344	0.0405055	0	8.6e-06	1	A1637V	L
C0507178	16405	C	T	33	6	24004	0.0249958	0	5.5e-08	35	20	9057	0.220824	1	5.9e-08	35	40	11326	0.35317	1	0	1	P1642L	L
C0507178	16515	T	C	39	46	39500	0.116456	1	0	35	16	28485	0.0561699	0	0.00017	32	33	42157	0.0782788	0	0.00048	1	S1679P	L
C0507178	16577	T	C	35	26	24510	0.106079	1	2.7e-05	23	18	43931	0.0409733	0	1.9e-09	24	20	52115	0.0383767	0	1.7e-10	0	N1699N	L
C0507178	16741	G	A	38	36	54310	0.0662861	1	3.1e-08	33	17	33204	0.0511987	0	9e-07	33	22	40433	0.054411	0	2e-06	1	G1754D	L
C0507178	16831	A	G	37	56	95652	0.0585456	1	6e-05	27	8	19787	0.0404306	0	5.7e-07	25	12	25324	0.0473859	0	1.4e-06	1	D1784G	L
C0507178	16845	C	T	38	498	194988	0.2554	1	0	25	5	19022	0.0262854	0	3.6e-08	28	1	23497	0.00425586	0	7.8e-13	1	P1789S	L
C0507178	16970	T	C	37	24	29892	0.080289	1	9.4e-06	19	15	30601	0.049018	0	3.4e-07	16	18	34177	0.052667	0	9.4e-07	0	Y1830Y	L
C0507178	17006	G	A	38	24	17148	0.139958	1	7.8e-13	28	14	31101	0.0450146	0	1.2e-07	32	10	34319	0.0291384	0	5.6e-10	0	R1842R	L
C0507178	17074	T	C	35	32	18596	0.17208	1	3.5e-11	23	14	28759	0.0486804	0	4.4e-07	15	4	31251	0.0127996	0	6.2e-13	1	L1865P	L
C0507178	17239	G	T	38	132	196832	0.0670623	1	0	29	8	20616	0.0388048	0	3.4e-07	27	8	24312	0.0329056	0	6.3e-08	1	C1920F	L
C0507178	17242	G	T	38	98	195014	0.0502528	1	4.2e-06	21	3	20607	0.0145582	0	4.5e-10	18	8	24289	0.0329367	0	6.4e-08	1	R1921M	L
C0507178	17243	G	T	38	110	195330	0.056315	1	0	11	4	20597	0.0194203	0	2.5e-09	9	3	24266	0.012363	0	4e-11	0	R1921R	L
C0507178	17255	A	G	31	106	192254	0.0551354	0	3e-14	35	34	20386	0.166781	1	6.5e-11	36	28	23852	0.117391	1	5.7e-08	0	V1925V	L
C0507178	17374	C	T	39	14	16234	0.0862388	1	8.2e-06	21	19	36236	0.052434	0	3e-07	24	14	33578	0.041694	0	5.9e-08	1	T1965M	L
C0507178	17503	T	A	0	0	11996	0	0	2.5e-08	34	27	32512	0.0830463	0	0.19	36	43	28939	0.148588	1	0	1	L2008Q	L
C0507178	17611	C	A	39	144	102712	0.140198	1	0	28	3	7930	0.037831	0	1.1e-05	12	1	5697	0.0175531	0	1.2e-05	1	A2044E	L
C0507178	17636	G	T	40	2	49514	0.00403926	0	0	39	18	8001	0.224972	1	1.2e-13	39	12	5617	0.213637	1	3.2e-08	1	R2052S	L
C0507178	18164	A	G	36	42	16544	0.253868	1	0	34	3	16289	0.0184173	0	2e-08	23	4	10588	0.0377786	0	1e-05	0	R2228R	L
C0507178	18308	C	T	39	12	9580	0.125261	1	1.2e-06	25	4	15879	0.0251905	0	1.1e-07	26	4	10476	0.0381825	0	1.1e-05	0	C2276C	L
C0507178	18425	T	C	34	4	11588	0.0345185	0	8e-05	38	731	14746	4.95728	1	0	38	442	10024	4.40942	1	0	0	Y2315Y	L
C0507178	18429	C	T	39	36	11172	0.322234	1	0	6	1	14808	0.00675311	0	1.4e-09	23	2	10034	0.0199322	0	1.4e-06	0	L2317L	L
602167	323	A	G	36	176	43284	0.406617	1	0	24	9	9996	0.090036	0	0.00048	24	10	10161	0.0984155	0	0.00028	1	T74A	NP
602167	561	A	G	0	0	13600	0	0	5e-09	36	15	7824	0.191718	1	4.3e-06	21	8	8534	0.0937427	0	0.00026	1	K153R	NP
602167	625	T	C	38	38	11152	0.340746	1	0	13	2	7730	0.0258732	0	1.8e-05	35	6	8378	0.0716161	0	0.0051	0	L174L	NP
602167	922	G	A	37	106	11228	0.944068	1	0	16	3	8619	0.0348068	0	2.9e-05	22	3	9272	0.0323555	0	8.8e-06	0	G273G	NP
602167	928	C	T	38	586	11384	5.14758	1	0	38	66	8429	0.783011	1	0	37	93	8997	1.03368	1	0	0	Y275Y	NP
602167	983	C	A	38	88	16860	0.521945	1	0	31	1	6106	0.0163773	0	1.7e-05	0	0	6372	0	0	8.6e-07	1	L294I	NP
602167	1087	G	A	38	142	9044	1.5701	1	0	0	0	3611	0	0	2.8e-05	22	3	3913	0.0766675	0	0.00023	0	A328A	NP
602167	1142	G	A	0	0	7146	0	0	3.2e-06	38	19	8050	0.236025	1	4.8e-13	35	16	8655	0.184864	1	8e-05	1	A347T	NP
602167	1159	C	T	29	72	292806	0.0245897	0	0	37	57	8031	0.70975	1	0	36	51	8626	0.591236	1	0	0	D352D	NP
602167	1162	G	T	38	302	292344	0.103303	1	0	18	2	8011	0.0249657	0	1.4e-05	40	1	8583	0.0116509	0	2.3e-06	1	E353D	NP
602167	1163	G	T	37	510	292082	0.174609	1	0	23	3	8006	0.0374719	0	4.4e-05	37	2	8579	0.0233127	0	1.3e-05	1	E354*	NP
602167	1273	A	C	37	28	1892	1.47992	1	0	37	905	13958	6.48374	1	0	37	460	12115	3.79695	1	0	1	E390D	NP
602167	1545	G	A	37	38	55902	0.0679761	1	2.4e-06	33	1	6052	0.0165235	0	2e-05	23	1	5307	0.018843	0	1.6e-05	1	G481D	NP
602167	1593	C	T	27	4	48550	0.00823893	0	0	37	264	7850	3.36306	1	0	37	153	6649	2.3011	1	0	1	S497F	NP
602167	1621	G	A	33	14	49128	0.028497	0	1.4e-11	38	10	8235	0.121433	1	0.00086	38	15	6880	0.218023	1	2.3e-09	0	K506K	NP
602167	1685	G	A	36	46	21166	0.21733	1	0	18	1	8566	0.0116741	0	1.9e-06	0	0	7007	0	0	4.5e-07	1	V528I	NP
602167	1964	G	A	32	8	22234	0.0359809	0	2.1e-06	37	8	9932	0.0805477	0	0.46	35	16	8537	0.187419	1	6.7e-05	1	D621N	NP
602167	2968	G	T	38	222	325870	0.0681253	1	0	24	1	5803	0.0172325	0	2.1e-05	39	4	4719	0.0847637	0	0.13	1	Q8H	VP35
602167	2976	G	T	38	516	326216	0.158177	1	0	0	0	5750	0	0	3.3e-06	25	2	4693	0.0426167	0	7.8e-05	1	S11I	VP35
602167	2998	A	G	33	10	29986	0.0333489	0	1e-07	25	4	7075	0.0565371	0	0.00017	27	3	6200	0.0483871	0	6.8e-05	0	K18K	VP35
602167	3035	G	A	39	222	34506	0.643366	1	0	38	8	9974	0.0802085	1	0.21	36	7	9543	0.0733522	0	0.025	1	E31K	VP35
602167	3054	G	A	38	32	34086	0.0938802	1	8.3e-13	38	92	13526	0.680172	1	0	39	86	12991	0.661997	1	0	1	R37K	VP35
602167	3064	A	G	34	12	34054	0.0352382	0	8.4e-08	25	11	14273	0.0770686	0	0.00025	37	6	13705	0.0437796	0	0.00032	0	K40K	VP35
602167	3106	G	A	37	30	22220	0.135014	1	2.6e-13	0	0	15195	0	0	2.6e-10	6	1	15215	0.00657246	0	2e-09	0	K54K	VP35
602167	3225	C	T	17	2	17500	0.0114286	0	1.7e-08	37	2046	21665	9.4438	1	0	37	2269	21243	10.6812	1	0	1	T94I	VP35
602167	3244	T	C	35	30	26432	0.113499	1	6.6e-07	30	9	21024	0.0428082	0	2.9e-06	29	14	20191	0.0693378	0	5e-05	0	I100I	VP35
602167	3248	C	T	34	24	28040	0.085592	1	0.2	33	30	21130	0.141978	1	0.00046	37	61	20169	0.302444	1	0	1	R102W	VP35
602167	3287	A	G	27	6	46058	0.0130271	0	0	38	120	14268	0.841043	1	0	38	75	14013	0.535217	1	0	1	R115G	VP35
602167	3304	T	C	34	20	59412	0.0336632	0	1.6e-11	37	55	14508	0.379101	1	0	32	6	13435	0.0446595	0	1.3e-05	0	I120I	VP35
602167	3423	C	A	38	100	171134	0.0584337	1	0	39	1	4387	0.0227946	0	0.00024	40	1	3978	0.0251383	0	0.00021	1	P160H	VP35
602167	3471	G	A	37	22	18490	0.118983	1	1.1e-08	27	2	4569	0.0437733	0	0.00018	6	1	4129	0.0242189	0	4.2e-05	1	S176N	VP35
602167	3476	G	A	38	28	17530	0.159726	1	0	37	95	4624	2.0545	1	0	37	86	4227	2.03454	1	0	1	G178R	VP35
602167	3523	G	A	38	1300	16650	7.80781	1	0	38	81	7140	1.13445	1	0	39	91	6888	1.32114	1	0	0	S193S	VP35
602167	3606	T	C	35	14	18868	0.0741997	0	0.3	36	53	6517	0.813258	1	0	35	11	6169	0.178311	1	0.012	1	L221P	VP35
602167	3706	G	A	25	4	17210	0.0232423	0	6.3e-07	38	206	6850	3.0073	1	0	38	243	6412	3.78977	1	0	0	Q254Q	VP35
602167	3826	T	C	36	52	18460	0.28169	1	0	12	8	7483	0.106909	0	0.00071	13	4	6980	0.0573066	0	8.8e-05	0	R294R	VP35
602167	3839	A	G	38	2	18968	0.0105441	0	7.5e-09	35	11	7745	0.142027	1	0.037	33	11	7165	0.153524	0	0.35	1	S299G	VP35
602167	3840	G	A	38	16	19200	0.0833333	1	3.9e-05	19	3	7726	0.0388299	0	5.3e-05	9	1	7114	0.0140568	0	3.3e-06	1	S299N	VP35
602167	4717	T	C	36	36	41836	0.0860503	1	2.2e-07	19	3	6493	0.0462036	0	0.00012	20	5	6418	0.0779059	0	0.00019	0	D50D	VP40
602167	4754	T	C	37	56	48304	0.115932	1	0	24	3	6806	0.0440788	0	9.7e-05	23	4	6620	0.060423	0	0.00011	0	L63L	VP40
602167	4891	T	C	36	28	20702	0.135253	1	4.3e-10	37	154	6434	2.39353	1	0	36	140	6168	2.26978	1	0	0	Y108Y	VP40
602167	5002	T	C	36	8	3810	0.209974	1	0.0039	38	250	11173	2.23754	1	0	38	238	11933	1.99447	1	0	0	F145F	VP40
602167	5038	T	C	40	6	3574	0.167879	1	0.00074	38	279	12253	2.27699	1	0	38	262	13136	1.99452	1	0	0	T157T	VP40
602167	5143	T	C	32	304	157296	0.193266	1	0	21	2	7683	0.0260315	0	1.8e-05	18	3	8111	0.0369868	0	2e-05	0	H192H	VP40
602167	5344	A	G	16	2	11944	0.0167448	0	2.2e-06	27	11	11732	0.0937607	0	0.00052	36	14	12366	0.113214	1	0.0062	0	K259K	VP40
602167	5369	G	A	39	46	14680	0.313351	1	0	36	15	13111	0.114408	1	0.0012	38	12	13904	0.0863061	1	0.0066	1	E268K	VP40
602167	5974	T	C	31	4	20452	0.019558	0	4.7e-08	36	22	16027	0.137268	1	2.8e-07	35	17	15440	0.110104	1	0.017	0	L12L	GP
602167	5992	A	G	39	52	26170	0.198701	1	0	21	8	14675	0.0545145	0	4.6e-05	18	9	14128	0.0637033	0	5.2e-05	1	N18D	GP
602167	6045	G	A	29	6	39848	0.0150572	0	1.3e-13	35	32	11962	0.267514	1	0	37	44	11584	0.379834	1	0	0	S35S	GP
602167	6108	G	A	38	60	37694	0.159177	1	0	31	10	8569	0.1167	0	0.0081	35	13	8609	0.151005	1	0.0094	0	G56G	GP
602167	6441	T	C	39	12	10532	0.113938	1	3.1e-06	24	5	12627	0.0395977	0	1.4e-05	20	2	12650	0.0158103	0	1.5e-07	0	A167A	GP
602167	6481	C	A	38	207854	226336	91.8343	1	0	38	65	6865	0.946832	1	0	37	74	6434	1.15014	1	0	0	R181R	GP
602167	6503	A	G	35	30	25186	0.119114	1	2.3e-07	6	1	6569	0.015223	0	1.1e-05	24	6	6148	0.0975927	0	0.0003	1	H188R	GP
602167	6505	A	G	37	32	25814	0.123964	1	2.1e-13	38	6	6717	0.0893256	1	0.43	32	12	6260	0.191693	0	0.42	1	M189V	GP
602167	6523	A	G	39	20	28504	0.0701656	1	1.6e-06	24	2	6628	0.030175	0	4.1e-05	31	3	6027	0.049776	0	0.0001	1	N195D	GP
602167	6723	T	C	16	6	6302	0.0952079	0	0.0023	36	198	7574	2.61421	1	0	37	170	7222	2.35392	1	0	0	S261S	GP
602167	6878	A	G	11	2	11946	0.016742	0	2.2e-06	34	64	8330	0.768307	1	0	36	54	8100	0.666667	1	0	1	N313S	GP
602167	7141	G	A	0	0	5972	0	0	1e-05	36	54	4286	1.25992	1	0	38	27	3827	0.705513	1	0	1	G401S	GP
602167	7142	G	C	16	74	5910	1.25212	0	0.0046	24	164	4281	3.83088	1	0	24	155	3841	4.03541	1	0	1	G401A	GP
602167	7158	A	T	0	0	7288	0	0	2.7e-06	33	31	7146	0.433809	1	0	35	29	6431	0.450941	1	0	0	A406A	GP
602167	7549	G	T	24	10	110930	0.00901469	0	0	38	10	6045	0.165426	1	8e-05	37	14	5346	0.261878	1	2.2e-08	1	G537C	GP
602167	7580	T	G	39	7332	8164	89.8089	1	0	38	8584	8708	98.576	1	0	38	7655	7822	97.865	1	0	1	V547G	GP
602167	7581	T	C	35	28	8938	0.313269	1	0	19	6	8907	0.0673627	0	0.00023	12	1	8009	0.012486	0	1.5e-06	0	V547V	GP
602167	7816	C	A	34	4	18654	0.0214431	0	2.3e-07	34	21	17674	0.118819	1	0.0083	37	65	16191	0.401458	1	0	1	Q626K	GP
602167	7858	C	A	38	154	116892	0.131746	1	0	25	5	11597	0.0431146	0	2.7e-05	32	2	9600	0.0208333	0	2e-06	0	M640M	GP
602167	9093	A	G	38	4	18868	0.0211999	0	8.4e-07	34	11	7899	0.139258	1	0.23	36	5	6810	0.0734214	0	0.011	0	K75K	VP30
602167	9230	C	T	0	0	22290	0	0	8.3e-13	35	11	14318	0.0768264	0	0.076	33	36	12852	0.280112	1	1.3e-12	1	T121I	VP30
602167	9279	C	T	39	70	26596	0.263197	1	0	30	3	13803	0.0217344	0	5.8e-07	31	3	12598	0.0238133	0	7.3e-07	0	L137L	VP30
602167	9285	A	G	33	16	28556	0.0560303	0	0.00012	37	17	14146	0.120175	1	5.3e-06	34	27	12956	0.208398	1	2.7e-08	0	K139K	VP30
602167	9288	T	G	38	44	30266	0.145378	1	0	24	5	14133	0.0353782	0	5.3e-06	14	4	13112	0.0305064	0	1.7e-06	1	D140E	VP30
602167	9426	A	C	38	22	28828	0.0763147	1	2e-06	21	6	16504	0.0363548	0	3e-06	22	14	14977	0.0934767	0	0.00024	0	R186R	VP30
602167	9476	A	G	39	106	28770	0.368439	1	0	23	7	16111	0.0434486	0	9.8e-06	21	4	14407	0.0277643	0	6.7e-07	1	H203R	VP30
602167	9489	G	A	39	20	25672	0.0779059	1	1.1e-07	36	14	15550	0.0900322	1	0.049	23	2	13927	0.0143606	0	5e-08	0	P207P	VP30
602167	9620	A	G	34	10	35300	0.0283286	0	2.6e-09	34	25	17624	0.141852	1	7.2e-05	36	24	16869	0.142273	1	5.2e-08	1	Y251C	VP30
602167	10322	C	A	39	270	378294	0.0713731	1	0	18	1	4168	0.0239923	0	8.4e-05	40	1	4072	0.024558	0	0.00019	1	T39K	VP24
602167	10347	C	T	38	56	29948	0.186991	1	0	0	0	3884	0	0	2.2e-05	9	1	3812	0.0262329	0	5.4e-05	0	F47F	VP24
602167	10395	C	T	39	28	17284	0.162	1	0	38	2	4615	0.0433369	0	0.0017	0	0	4787	0	0	4.2e-06	0	N63N	VP24
602167	10462	A	G	39	14	12574	0.111341	1	2.6e-07	0	0	4383	0	0	1.3e-05	8	1	4580	0.0218341	0	2.9e-05	1	T86A	VP24
602167	10581	G	A	40	12	13726	0.0874253	1	5.4e-06	8	1	4810	0.02079	0	5e-05	22	2	5225	0.0382775	0	5.4e-05	1	W125*	VP24
602167	10711	G	A	37	20	19226	0.104026	1	7.1e-07	38	1	5000	0.02	0	0.00011	0	0	5517	0	0	2e-06	1	V169I	VP24
602167	10774	A	G	30	6	23200	0.0258621	0	9.7e-08	38	38	5111	0.743494	1	0	38	34	5767	0.589561	1	0	1	I190V	VP24
602167	10823	T	C	39	14	17786	0.0787136	1	3.5e-05	26	3	6051	0.0495786	0	0.00015	13	5	6870	0.0727802	0	0.00016	1	I206T	VP24
602167	10838	G	A	40	12	15832	0.0757959	1	4e-05	0	0	5672	0	0	3.6e-06	28	2	6370	0.0313972	0	2.4e-05	1	G211D	VP24
602167	11558	A	G	40	16	20956	0.0763504	1	3.3e-07	7	1	6264	0.0159642	0	1.4e-05	17	3	7070	0.0424328	0	3.9e-05	0	R26R	L
602167	11669	G	T	37	20	22472	0.0889996	1	1.3e-05	33	3	7154	0.0419346	0	0.00015	29	5	8104	0.0616979	0	9.7e-05	1	Q63H	L
602167	11675	T	C	30	18	23462	0.0767198	0	0.00072	38	728	7106	10.2449	1	0	38	792	8093	9.78624	1	0	0	C65C	L
602167	11687	C	T	36	22	22318	0.0985751	1	2e-05	35	1	7282	0.0137325	0	7.7e-06	0	0	8338	0	0	1.2e-07	0	T69T	L
602167	11823	G	A	38	20	21444	0.0932662	1	1.1e-07	0	0	4457	0	0	1.2e-05	39	2	5036	0.0397141	0	0.00082	1	A115T	L
602167	11840	C	A	0	0	21430	0	0	2e-12	37	27	4134	0.65312	1	0	38	36	4702	0.765632	1	0	0	I120I	L
602167	11864	A	G	39	22	16238	0.135485	1	1.9e-13	38	2	4040	0.049505	0	0.003	33	5	4612	0.108413	0	0.0065	0	S128S	L
602167	11906	A	G	39	1220	17778	6.86241	1	0	38	1255	5446	23.0444	1	0	38	1463	6170	23.7115	1	0	0	E142E	L
602167	12266	C	T	38	12	10970	0.109389	1	5.4e-05	0	0	3918	0	0	2.1e-05	33	1	4851	0.0206143	0	2.9e-05	0	L262L	L
602167	12330	G	T	37	150	221546	0.067706	1	0	9	2	3996	0.0500501	0	0.00025	0	0	4808	0	0	4.1e-06	1	D284Y	L
602167	12532	C	T	38	12	10498	0.114307	1	3.4e-05	33	6	10113	0.0593296	0	0.00049	34	11	10977	0.10021	0	0.1	1	A351V	L
602167	12632	C	T	0	0	28850	0	0	0	39	156	12672	1.23106	1	0	27	4	13437	0.0297685	0	1.4e-06	0	Y384Y	L
602167	12645	C	T	0	0	30244	0	0	0	37	57	10701	0.53266	1	0	29	4	12282	0.032568	0	3.1e-06	0	L389L	L
602167	12833	T	C	36	64	19118	0.334763	1	0	32	1	3722	0.0268673	0	0.00015	29	7	3939	0.17771	0	0.0031	0	F451F	L
602167	13088	G	T	39	14	18128	0.0772286	1	4.9e-05	22	2	5038	0.0396983	0	0.00013	0	0	5052	0	0	3.2e-06	1	E536D	L
602167	13262	T	C	33	50	14224	0.351519	1	0	38	77	4291	1.79445	1	0	38	79	4307	1.83422	1	0	0	S594S	L
602167	13364	G	A	37	58	14330	0.404745	1	0	0	0	3881	0	0	2.2e-05	0	0	4180	0	0	7.7e-06	0	R628R	L
602167	13509	A	G	38	50	21466	0.232926	1	0	35	14	5514	0.253899	1	1e-05	36	11	5822	0.188939	1	0.00088	1	M677V	L
602167	14358	C	A	0	0	19142	0	0	1.9e-11	35	14	4158	0.3367	1	4.8e-07	36	6	4055	0.147965	0	0.48	1	P960T	L
602167	14474	G	A	37	22	18796	0.117046	1	1.4e-08	0	0	5529	0	0	4.1e-06	28	6	5633	0.106515	0	0.00043	0	T998T	L
602167	14817	G	A	38	8	12920	0.0619195	0	0.48	19	3	3509	0.0854944	0	0.00058	36	4	3679	0.108725	0	0.037	1	A1113T	L
602167	14866	G	A	39	16	13682	0.116942	1	8.9e-09	11	1	3807	0.0262674	0	0.00011	28	6	4104	0.146199	0	0.00094	1	R1129K	L
602167	15017	T	C	37	64	41826	0.153015	1	0	30	5	5584	0.0895415	0	0.0011	30	1	5423	0.01844	0	1.5e-05	0	L1179L	L
602167	15024	A	T	38	402	46022	0.873495	1	0	18	2	5558	0.0359842	0	8.9e-05	0	0	5439	0	0	2.2e-06	1	S1182C	L
602167	15093	G	A	39	100	27984	0.357347	1	0	0	0	3933	0	0	2.1e-05	0	0	3505	0	0	1.5e-05	1	V1205I	L
602167	15138	G	T	39	362	456018	0.0793828	1	0	39	3	5827	0.0514845	0	0.0092	0	0	5103	0	0	3.1e-06	1	G1220C	L
602167	15150	G	T	35	446	447316	0.0997058	1	0	27	3	5571	0.0538503	0	0.0002	35	1	4870	0.0205339	0	3.6e-05	1	E1224*	L
602167	15418	C	A	38	146	247262	0.0590467	1	0	40	3	20042	0.0149686	0	1.8e-08	33	4	18326	0.0218269	0	3.4e-08	1	T1313K	L
602167	15452	G	A	38	84	56810	0.147861	1	0	29	4	17202	0.0232531	0	1.6e-07	27	4	15718	0.0254485	0	2.5e-07	1	M1324L	L
602167	15581	C	T	38	86	100538	0.0855398	1	0	12	3	21618	0.0138773	0	8.2e-10	27	3	20520	0.0146199	0	1e-09	0	V1367V	L
602167	15653	T	G	38	30	42172	0.0711372	1	6.2e-08	20	10	21488	0.0465376	0	5e-06	20	5	19716	0.0253601	0	4.5e-08	0	P1391P	L
602167	15698	T	C	35	4	26554	0.0150636	0	3.1e-10	31	26	22013	0.118112	0	0.04	28	23	20673	0.111256	0	0.00039	0	Y1406Y	L
602167	15794	T	C	40	2	28936	0.00691181	0	8.2e-13	31	27	23367	0.115548	0	0.033	31	25	22258	0.112319	0	0.01	0	S1438S	L
602167	15856	C	T	40	2	34140	0.00585823	0	0	38	37	17829	0.207527	1	0	38	49	17261	0.283877	1	0	1	S1459F	L
602167	15920	T	C	38	34	35112	0.096833	1	4.4e-14	19	5	22187	0.0225357	0	1.4e-08	28	9	20956	0.0429471	0	1.4e-06	0	H1480H	L
602167	16337	G	C	39	32	27184	0.117716	1	0	22	5	14782	0.0338249	0	3.4e-06	12	7	13698	0.0511024	0	1.9e-05	1	Q1619H	L
602167	16390	C	T	37	18	20712	0.0869061	1	9.2e-05	36	11	10591	0.103862	1	0.068	36	6	9878	0.060741	0	0.0037	1	A1637V	L
602167	16391	T	C	27	2	21114	0.00947239	0	6.6e-10	35	24	10435	0.229995	1	3.3e-10	37	30	9735	0.308166	1	0	0	A1637A	L
602167	16405	C	T	33	6	24004	0.0249958	0	5.5e-08	35	21	9130	0.230011	1	1e-08	33	19	8686	0.218743	1	0.00039	1	P1642L	L
602167	16515	T	C	39	46	39500	0.116456	1	0	29	26	37989	0.0684409	0	2.7e-05	28	24	33555	0.0715244	0	2.7e-05	1	S1679P	L
602167	16577	T	C	35	26	24510	0.106079	1	2.7e-05	25	13	44668	0.0291036	0	2.6e-11	20	15	40419	0.0371113	0	2.1e-09	0	N1699N	L
602167	16741	G	A	38	36	54310	0.0662861	1	3.1e-08	25	15	36417	0.0411896	0	5.3e-08	32	18	33329	0.054007	0	2e-06	1	G1754D	L
602167	16831	A	G	37	56	95652	0.0585456	1	6e-05	28	10	24787	0.0403437	0	7e-07	26	7	21456	0.0326249	0	1.4e-07	1	D1784G	L
602167	16845	C	T	38	498	194988	0.2554	1	0	21	5	22786	0.0219433	0	8.5e-09	40	1	19601	0.00510178	0	4.6e-11	1	P1789S	L
602167	16970	T	C	37	24	29892	0.080289	1	9.4e-06	21	14	32684	0.0428344	0	2e-07	22	8	27534	0.029055	0	6.2e-09	0	Y1830Y	L
602167	17006	G	A	38	24	17148	0.139958	1	7.8e-13	22	6	32793	0.0182966	0	1.2e-11	31	7	27618	0.0253458	0	1.6e-09	0	R1842R	L
602167	17074	T	C	35	32	18596	0.17208	1	3.5e-11	27	9	28680	0.0313808	0	1.9e-08	28	11	24751	0.0444426	0	8.2e-07	1	L1865P	L
602167	17239	G	T	38	132	196832	0.0670623	1	0	20	6	24683	0.0243082	0	8.1e-09	21	5	20507	0.0243819	0	2.4e-08	1	C1920F	L
602167	17242	G	T	38	98	195014	0.0502528	1	4.2e-06	25	10	24665	0.0405433	0	7.5e-07	20	7	20483	0.0341747	0	2.8e-07	1	R1921M	L
602167	17243	G	T	38	110	195330	0.056315	1	0	10	5	24657	0.0202782	0	1.9e-09	12	5	20475	0.02442	0	2.5e-08	0	R1921R	L
602167	17374	C	T	39	14	16234	0.0862388	1	8.2e-06	32	9	28314	0.0317864	0	2.5e-08	18	7	26252	0.0266646	0	4.5e-09	1	T1965M	L
602167	17441	G	A	0	0	7700	0	0	1.8e-06	34	78	25552	0.30526	1	0	36	67	23002	0.291279	1	0	0	R1987R	L
602167	17611	C	A	39	144	102712	0.140198	1	0	32	4	5972	0.0669792	0	0.00082	40	1	5824	0.0171703	0	3.4e-05	1	A2044E	L
602167	17636	G	T	40	2	49514	0.00403926	0	0	35	13	5990	0.217028	1	0.00017	38	15	5771	0.25992	1	1.8e-10	1	R2052S	L
602167	18164	A	G	36	42	16544	0.253868	1	0	38	374	11927	3.13574	1	0	38	389	11839	3.28575	1	0	0	R2228R	L
602167	18308	C	T	39	12	9580	0.125261	1	1.2e-06	31	2	12185	0.0164136	0	4.7e-07	39	1	11655	0.00858001	0	9.4e-08	0	C2276C	L
602167	18429	C	T	39	36	11172	0.322234	1	0	10	1	10830	0.00923361	0	2.4e-07	37	2	10358	0.0193087	0	2.5e-06	0	L2317L	L
505113	323	A	G	36	176	43284	0.406617	1	0	33	1	4673	0.0213995	0	0.00017	25	4	11914	0.0335739	0	3.6e-05	1	T74A	NP
505113	561	A	G	0	0	13600	0	0	5.7e-09	35	3	5964	0.0503018	0	0.0023	37	26	14527	0.178977	1	1.3e-13	1	K153R	NP
505113	625	T	C	38	38	11152	0.340746	1	0	26	2	6688	0.0299043	0	9.7e-05	17	1	16123	0.00620232	0	7.7e-09	0	L174L	NP
505113	643	A	G	0	0	12230	0	0	2.3e-08	39	10	6853	0.145921	1	1.2e-05	21	3	16169	0.018554	0	3.6e-07	0	K180K	NP
505113	922	G	A	37	106	11228	0.944068	1	0	0	0	5304	0	0	1.3e-05	0	0	13195	0	0	8.4e-09	0	G273G	NP
505113	928	C	T	38	586	11384	5.14758	1	0	40	9	5396	0.16679	1	4e-06	37	27	13193	0.204654	1	0	0	Y275Y	NP
505113	983	C	A	38	88	16860	0.521945	1	0	0	0	4742	0	0	2.3e-05	39	1	11399	0.0087727	0	1.1e-06	1	L294I	NP
505113	1087	G	A	38	142	9044	1.5701	1	0	39	3	4675	0.0641711	0	0.065	30	8	11022	0.0725821	0	0.0013	0	A328A	NP
505113	1159	C	T	29	72	292806	0.0245897	0	0	37	63	2266	2.78023	1	0	36	177	6029	2.93581	1	0	0	D352D	NP
505113	1162	G	T	38	302	292344	0.103303	1	0	0	0	2254	0	0	0.00027	0	0	6000	0	0	1.1e-05	1	E353D	NP
505113	1163	G	T	37	510	292082	0.174609	1	0	21	2	2249	0.0889284	0	0.0016	33	1	5996	0.0166778	0	9.1e-05	1	E354*	NP
505113	1200	C	T	0	0	3108	0	0	0.00021	0	0	2249	0	0	0.00027	37	13	6136	0.211864	1	5.4e-07	1	T366I	NP
505113	1245	G	A	0	0	1452	0	0	0.0011	36	34	19738	0.172257	1	2e-14	24	5	39547	0.0126432	0	2.7e-14	1	R381Q	NP
505113	1273	A	C	37	28	1892	1.47992	1	0	38	4991	33011	15.1192	1	0	37	5493	57135	9.61407	1	0	1	E390D	NP
505113	1292	G	A	0	0	2442	0	0	0.00041	36	36	29785	0.120866	1	9.9e-12	24	6	51602	0.0116275	0	0	1	E397K	NP
505113	1460	T	C	22	2	36538	0.00547375	0	0	38	184	4104	4.48343	1	0	38	276	9141	3.01936	1	0	1	S453P	NP
505113	1545	G	A	37	38	55902	0.0679761	1	2e-06	0	0	5475	0	0	1.1e-05	34	4	11823	0.0338324	0	7.4e-05	1	G481D	NP
505113	1685	G	A	36	46	21166	0.21733	1	0	29	1	6355	0.0157356	0	3.3e-05	34	3	13803	0.0217344	0	3.1e-06	1	V528I	NP
505113	2968	G	T	38	222	325870	0.0681253	1	0	0	0	3970	0	0	4.9e-05	40	1	8984	0.0111309	0	1.4e-05	1	Q8H	VP35
505113	2976	G	T	38	516	326216	0.158177	1	0	0	0	3934	0	0	5.1e-05	36	2	8929	0.0223989	0	6.4e-05	1	S11I	VP35
505113	3035	G	A	39	222	34506	0.643366	1	0	36	12	6692	0.179319	1	0.00016	38	19	23155	0.0820557	1	3.5e-06	1	E31K	VP35
505113	3054	G	A	38	32	34086	0.0938802	1	7.2e-13	29	5	9485	0.0527148	0	0.00024	25	7	35086	0.019951	0	4.2e-11	1	R37K	VP35
505113	3064	A	G	34	12	34054	0.0352382	0	9.7e-08	35	11	12506	0.0879578	0	0.48	38	42	44306	0.0947953	1	0	0	K40K	VP35
505113	3106	G	A	37	30	22220	0.135014	1	2.2e-13	30	2	26957	0.00741922	0	2e-12	37	26	52155	0.0498514	0	0.016	0	K54K	VP35
505113	3174	T	C	40	2	13928	0.0143596	0	2e-06	18	1	10699	0.00934667	0	6.8e-07	38	65	25711	0.25281	1	0	1	I77T	VP35
505113	3244	T	C	35	30	26432	0.113499	1	5.7e-07	0	0	15288	0	0	5.9e-10	0	0	30282	0	0	0	0	I100I	VP35
505113	3266	A	G	20	40	33406	0.119739	0	0.0041	36	78	21836	0.357208	1	0	21	20	36263	0.0551526	0	1.1e-05	1	T108A	VP35
505113	3286	A	G	29	6	46100	0.0130152	0	0	36	22	22997	0.0956647	1	5.6e-05	37	49	42085	0.116431	1	0	0	G114G	VP35
505113	3287	A	G	27	6	46058	0.0130271	0	0	37	209	22818	0.915944	1	0	37	270	42107	0.641224	1	0	1	R115G	VP35
505113	3419	C	T	34	24	172230	0.0139349	0	0	37	1	3611	0.0276932	0	0.00086	36	36	6594	0.545951	1	0	1	P159S	VP35
505113	3423	C	A	38	100	171134	0.0584337	1	0	0	0	3614	0	0	7e-05	40	2	6610	0.0302572	0	0.0024	1	P160H	VP35
505113	3455	G	T	0	0	20544	0	0	5.5e-12	35	2	5308	0.037679	0	0.00077	39	11	11457	0.0960112	1	6.1e-05	1	A171S	VP35
505113	3471	G	A	37	22	18490	0.118983	1	9.3e-09	40	1	6285	0.0159109	0	0.00011	35	1	16262	0.00614931	0	6.9e-09	1	S176N	VP35
505113	3476	G	A	38	28	17530	0.159726	1	0	36	5	6845	0.073046	0	0.051	26	4	18168	0.0220167	0	3.3e-07	1	G178R	VP35
505113	3523	G	A	38	1300	16650	7.80781	1	0	35	6	5943	0.100959	0	0.18	38	11	15679	0.0701575	1	0.028	0	S193S	VP35
505113	3572	G	A	35	4	18658	0.0214385	0	3.3e-07	35	5	6241	0.0801154	0	0.038	38	24	9041	0.265457	1	0	1	A210T	VP35
505113	3606	T	C	35	14	18868	0.0741997	0	0.33	38	62	6437	0.963182	1	0	38	313	10260	3.05068	1	0	1	L221P	VP35
505113	3826	T	C	36	52	18460	0.28169	1	0	28	5	6187	0.0808146	0	0.0012	23	4	8827	0.0453155	0	0.00028	0	R294R	VP35
505113	3839	A	G	38	2	18968	0.0105441	0	8.6e-09	36	19	6367	0.298414	1	2.5e-11	37	17	9440	0.180085	1	1.2e-08	1	S299G	VP35
505113	3840	G	A	38	16	19200	0.0833333	1	3.3e-05	40	1	6367	0.015706	0	0.0001	0	0	9378	0	0	3.8e-07	1	S299N	VP35
505113	4596	A	G	26	4	16890	0.0236827	0	9.3e-07	19	5	6405	0.078064	0	0.00099	36	14	9242	0.151482	1	4e-05	1	Y10C	VP40
505113	4618	T	C	11	6	12614	0.0475662	0	0.00015	36	14	5921	0.236447	1	1.4e-06	37	16	8897	0.179836	1	4.5e-08	0	P17P	VP40
505113	4653	C	T	10	2	13060	0.0153139	0	9.8e-07	10	1	5316	0.0188111	0	8e-05	37	13	8462	0.153628	1	7.8e-06	1	P29M	VP40
505113	4717	T	C	36	36	41836	0.0860503	1	1.9e-07	20	3	5421	0.0553403	0	0.00055	0	0	9372	0	0	3.8e-07	0	D50D	VP40
505113	4754	T	C	37	56	48304	0.115932	1	0	38	3	4824	0.0621891	0	0.032	38	6	8531	0.0703317	1	0.49	0	L63L	VP40
505113	4774	A	C	38	22	49230	0.0446882	0	0.0065	25	2	4752	0.0420875	0	0.00038	38	15	8705	0.172315	1	1.2e-08	0	I69I	VP40
505113	4891	T	C	36	28	20702	0.135253	1	3.7e-10	33	1	2309	0.0433088	0	0.0015	29	1	4517	0.0221386	0	0.00028	0	Y108Y	VP40
505113	5080	G	A	38	4	3584	0.111607	1	0.37	29	5	5597	0.0893336	0	0.0018	37	16	14551	0.109958	1	1.1e-05	0	V171V	VP40
505113	5143	T	C	32	304	157296	0.193266	1	0	0	0	3866	0	0	5.4e-05	0	0	5378	0	0	2.1e-05	0	H192H	VP40
505113	5344	A	G	16	2	11944	0.0167448	0	2.5e-06	30	6	9146	0.0656024	0	0.00062	38	21	12080	0.173841	1	1.7e-12	0	K259K	VP40
505113	5369	G	A	39	46	14680	0.313351	1	0	37	11	10027	0.109704	1	0.0022	38	38	13304	0.285628	1	0	1	E268K	VP40
505113	5992	A	G	39	52	26170	0.198701	1	0	26	4	12065	0.0331538	0	1.9e-05	17	3	14626	0.0205114	0	1.3e-06	1	N18D	GP
505113	6108	G	A	38	60	37694	0.159177	1	0	35	14	7505	0.186542	1	0.00018	36	14	9392	0.149063	1	4.6e-05	0	G56G	GP
505113	6321	T	A	18	4	3640	0.10989	0	0.0033	31	42	43676	0.0961627	0	0.012	35	136	46486	0.292561	1	0	0	G127G	GP
505113	6441	T	C	39	12	10532	0.113938	1	2.7e-06	0	0	4558	0	0	2.7e-05	34	2	8164	0.0244978	0	8e-05	0	A167A	GP
505113	6477	C	T	32	10	226086	0.0044231	0	0	36	11	4375	0.251429	1	4.1e-05	37	10	8510	0.117509	1	0.0019	0	F179F	GP
505113	6481	C	A	38	207854	226336	91.8343	1	0	0	0	4378	0	0	3.2e-05	37	4	8555	0.0467563	0	0.0071	0	R181R	GP
505113	6503	A	G	35	30	25186	0.119114	1	2e-07	0	0	3603	0	0	7e-05	0	0	6708	0	0	5.5e-06	1	H188R	GP
505113	6505	A	G	37	32	25814	0.123964	1	1.8e-13	38	2	3566	0.0560852	0	0.012	37	6	6549	0.091617	1	0.33	1	M189V	GP
505113	6510	T	C	23	10	26662	0.0375066	0	9.5e-07	0	0	3391	0	0	8.7e-05	40	10	6197	0.161368	1	4.2e-07	0	N190N	GP
505113	6523	A	G	39	20	28504	0.0701656	1	1.4e-06	0	0	3348	0	0	9.1e-05	36	5	4961	0.100786	0	0.35	1	N195D	GP
505113	6811	T	C	38	2	7896	0.0253293	0	0.00033	18	1	5094	0.0196309	0	9.7e-05	38	18	6438	0.27959	1	1.4e-13	1	S291P	GP
505113	6998	C	T	23	2	13112	0.0152532	0	9.4e-07	38	151	5442	2.77472	1	0	38	189	6819	2.77167	1	0	1	T353I	GP
505113	7142	G	C	16	74	5910	1.25212	0	0.0053	24	51	1901	2.6828	1	0	24	64	2319	2.75981	1	0	1	G401A	GP
505113	7158	A	T	0	0	7288	0	0	3.2e-06	37	20	3366	0.594177	1	0	35	4	4048	0.0988142	0	0.097	0	A406A	GP
505113	7580	T	G	39	7332	8164	89.8089	1	0	38	2791	2799	99.7142	1	0	38	4420	4431	99.7517	1	0	1	V547G	GP
505113	7581	T	C	35	28	8938	0.313269	1	0	21	1	2864	0.0349162	0	0.00057	18	1	4700	0.0212766	0	0.00023	0	V547V	GP
505113	7716	C	T	40	2	10330	0.0193611	0	6.5e-05	29	8	27835	0.0287408	0	2.6e-08	37	38	40956	0.0927825	1	4.8e-12	0	D592D	GP
505113	7732	T	G	22	2	9792	0.0204248	0	1.5e-05	37	22	26855	0.0819214	1	3.2e-05	38	236	48798	0.483626	1	0	1	W598G	GP
505113	7742	C	G	0	0	9336	0	0	4.1e-07	33	2	24078	0.00830634	0	2.8e-11	37	143	52985	0.269888	1	0	1	T601R	GP
505113	7745	G	A	31	6	8968	0.0669045	0	0.0017	37	6	23074	0.0260033	0	3.6e-07	37	80	54360	0.147167	1	0	1	C602Y	GP
505113	7757	G	T	0	0	9534	0	0	3.4e-07	30	17	17641	0.0963664	0	0.0026	36	77	54537	0.141189	1	0	1	G606V	GP
505113	7779	A	G	39	2	11370	0.0175901	0	1.7e-05	31	2	10915	0.0183234	0	3.4e-06	38	422	41997	1.00483	1	0	1	I613M	GP
505113	7816	C	A	34	4	18654	0.0214431	0	2.7e-07	37	13	6684	0.194494	1	2.2e-06	36	25	17530	0.142613	1	2.3e-09	1	Q626K	GP
505113	7858	C	A	38	154	116892	0.131746	1	0	0	0	6047	0	0	6.1e-06	33	3	13750	0.0218182	0	2.9e-06	0	M640M	GP
505113	9093	A	G	38	4	18868	0.0211999	0	9.7e-07	38	3	7051	0.0425472	0	0.0039	38	23	12255	0.187678	1	2.4e-14	0	K75K	VP30
505113	9230	C	T	0	0	22290	0	0	9.6e-13	33	9	7917	0.113679	0	0.14	38	24	13702	0.175157	1	1.9e-14	1	T121I	VP30
505113	9239	G	T	0	0	23726	0	0	2.3e-13	39	1	7760	0.0128866	0	2.2e-05	39	12	13480	0.0890208	1	4.5e-05	1	S124I	VP30
505113	9279	C	T	39	70	26596	0.263197	1	0	0	0	8287	0	0	6.5e-07	0	0	14295	0	0	2.8e-09	0	L137L	VP30
505113	9285	A	G	33	16	28556	0.0560303	0	0.00013	38	24	8301	0.289122	1	0	37	38	14473	0.262558	1	0	0	K139K	VP30
505113	9288	T	G	38	44	30266	0.145378	1	0	23	3	8388	0.0357654	0	8.4e-05	13	3	14652	0.020475	0	1.3e-06	1	D140E	VP30
505113	9426	A	C	38	22	28828	0.0763147	1	1.7e-06	0	0	9316	0	0	2.3e-07	10	1	17237	0.00580147	0	2.7e-09	0	R186R	VP30
505113	9452	C	G	0	0	32154	0	0	0	26	3	9770	0.0307062	0	3.2e-05	39	19	17406	0.109158	1	3.7e-10	1	T195S	VP30
505113	9473	A	C	9	2	28152	0.00710429	0	1.2e-12	38	108	9696	1.11386	1	0	38	174	17612	0.987963	1	0	1	N202T	VP30
505113	9476	A	G	39	106	28770	0.368439	1	0	37	5	9680	0.0516529	0	0.0098	37	8	17639	0.045354	0	0.0034	1	H203R	VP30
505113	9489	G	A	39	20	25672	0.0779059	1	9.7e-08	33	8	9395	0.0851517	0	0.017	29	8	17333	0.0461547	0	4.7e-05	0	P207P	VP30
505113	9620	A	G	34	10	35300	0.0283286	0	3e-09	37	13	9665	0.134506	1	4.4e-05	37	19	18477	0.102831	1	1.9e-06	1	Y251C	VP30
505113	10322	C	A	39	270	378294	0.0713731	1	0	33	1	3116	0.0320924	0	0.00073	10	1	4040	0.0247525	0	0.0004	1	T39K	VP24
505113	10347	C	T	38	56	29948	0.186991	1	0	27	1	3074	0.0325309	0	0.00049	25	1	4240	0.0235849	0	0.00034	0	F47F	VP24
505113	10395	C	T	39	28	17284	0.162	1	0	26	1	5578	0.0179276	0	6.4e-05	23	1	8370	0.0119474	0	9.8e-06	0	N63N	VP24
505113	10462	A	G	39	14	12574	0.111341	1	2.2e-07	9	1	5067	0.0197355	0	9.9e-05	12	1	8223	0.012161	0	1.1e-05	1	T86A	VP24
505113	10491	G	A	0	0	10996	0	0	7.8e-08	34	2	5280	0.0378788	0	0.00059	37	13	8562	0.151834	1	8.6e-06	0	R95R	VP24
505113	10581	G	A	40	12	13726	0.0874253	1	4.7e-06	20	2	4216	0.0474383	0	0.00054	12	1	6904	0.0144844	0	3.6e-05	1	W125*	VP24
505113	10649	A	G	28	10	17770	0.0562746	0	0.00016	38	196	4794	4.08844	1	0	38	273	8139	3.35422	1	0	1	D148G	VP24
505113	10711	G	A	37	20	19226	0.104026	1	6.2e-07	0	0	5088	0	0	1.6e-05	25	1	8671	0.0115327	0	7.5e-06	1	V169I	VP24
505113	10741	A	G	35	6	20362	0.0294667	0	1.9e-06	0	0	5208	0	0	1.4e-05	38	12	8915	0.134605	1	6.8e-06	1	I179V	VP24
505113	10823	T	C	39	14	17786	0.0787136	1	3e-05	33	1	5069	0.0197278	0	0.00012	39	1	8809	0.011352	0	1.4e-05	1	I206T	VP24
505113	10838	G	A	40	12	15832	0.0757959	1	3.5e-05	0	0	4816	0	0	2.1e-05	26	2	8536	0.0234302	0	4.1e-05	1	G211D	VP24
505113	10956	A	G	23	2	21886	0.00913826	0	3.8e-10	0	0	4852	0	0	2e-05	36	13	8256	0.157461	1	7.9e-05	0	K250K	VP24
505113	11558	A	G	40	16	20956	0.0763504	1	2.9e-07	0	0	5901	0	0	7.1e-06	0	0	9898	0	0	2.3e-07	0	R26R	L
505113	11609	T	C	18	10	20978	0.047669	0	2.9e-05	37	2	5947	0.0336304	0	0.00082	36	15	10294	0.145716	1	2.2e-05	0	C43C	L
505113	11669	G	T	37	20	22472	0.0889996	1	1.2e-05	23	2	5457	0.0366502	0	0.00024	27	1	9776	0.0102291	0	2.8e-06	1	Q63H	L
505113	11687	C	T	36	22	22318	0.0985751	1	1.7e-05	20	2	5590	0.0357782	0	0.00021	31	6	9840	0.0609756	0	0.00095	0	T69T	L
505113	11698	A	G	34	6	22728	0.0263992	0	2e-07	0	0	5729	0	0	8.4e-06	38	14	10024	0.139665	1	3.5e-07	1	H73R	L
505113	11822	A	G	34	12	21188	0.0566358	0	0.0012	38	15	4944	0.303398	1	1.8e-11	35	9	8191	0.109877	1	0.2	0	K114K	L
505113	11823	G	A	38	20	21444	0.0932662	1	9.9e-08	0	0	4955	0	0	1.8e-05	0	0	8196	0	0	1.2e-06	1	A115T	L
505113	11864	A	G	39	22	16238	0.135485	1	1.7e-13	25	2	5309	0.0376719	0	0.00026	0	0	8745	0	0	7.2e-07	0	S128S	L
505113	11906	A	G	39	1220	17778	6.86241	1	0	38	2810	4949	56.7791	1	0	38	4636	7946	58.3438	1	0	0	E142E	L
505113	11925	A	C	19	2	16488	0.01213	0	4.9e-08	22	2	5039	0.0396904	0	0.00031	37	50	8608	0.580855	1	0	0	M149M	L
505113	11969	A	G	40	4	15938	0.0250973	0	5.9e-05	40	4	5115	0.0782014	1	0.47	37	22	9329	0.235824	1	1.7e-13	0	K163K	L
505113	12001	A	G	34	8	18446	0.0433698	0	7.9e-05	20	1	5594	0.0178763	0	6.3e-05	35	20	9716	0.205846	1	1e-07	1	K174R	L
505113	12121	T	C	0	0	15172	0	0	1.2e-09	36	1	4951	0.0201979	0	0.0002	38	15	9620	0.155925	1	3.1e-08	1	I214T	L
505113	12266	C	T	38	12	10970	0.109389	1	4.6e-05	8	1	3793	0.0263644	0	0.00028	26	4	7135	0.0560617	0	0.00073	0	L262L	L
505113	12330	G	T	37	150	221546	0.067706	1	0	40	1	2590	0.03861	0	0.0043	37	2	5712	0.035014	0	0.0018	1	D284Y	L
505113	12532	C	T	38	12	10498	0.114307	1	3e-05	35	11	7685	0.143136	1	0.016	34	8	14251	0.0561364	0	0.002	1	A351V	L
505113	12607	A	G	36	12	22374	0.0536337	0	0.01	28	4	7534	0.0530926	0	0.00034	37	27	15721	0.171745	1	8e-14	1	K376R	L
505113	12833	T	C	36	64	19118	0.334763	1	0	11	2	2431	0.0822707	0	0.0015	34	2	5187	0.0385579	0	0.0011	0	F451F	L
505113	13088	G	T	39	14	18128	0.0772286	1	4.2e-05	31	2	3677	0.0543922	0	0.0012	40	1	7935	0.0126024	0	3.9e-05	1	E536D	L
505113	13099	A	G	40	4	18072	0.0221337	0	7.6e-06	40	1	3655	0.0273598	0	0.0015	38	15	7967	0.188277	1	4.9e-09	1	K540R	L
505113	13250	A	G	24	6	14488	0.0414136	0	4.9e-05	40	1	3396	0.0294464	0	0.0019	37	13	7749	0.167764	1	3.8e-06	0	K590K	L
505113	13256	C	T	28	2	14360	0.0139276	0	3.2e-07	40	1	3420	0.0292398	0	0.0019	39	11	7914	0.138994	1	2.1e-06	0	F592F	L
505113	13262	T	C	33	50	14224	0.351519	1	0	39	2	3439	0.0581564	0	0.019	33	2	8134	0.0245881	0	7e-05	0	S594S	L
505113	13364	G	A	37	58	14330	0.404745	1	0	37	60	3768	1.59236	1	0	35	123	8289	1.48389	1	0	0	R628R	L
505113	13497	C	A	0	0	22900	0	0	5.2e-13	39	14	4396	0.318471	1	3.5e-12	38	24	9056	0.265018	1	0	1	P673T	L
505113	13509	A	G	38	50	21466	0.232926	1	0	23	1	4538	0.0220361	0	0.00015	33	8	9274	0.0862627	0	0.033	1	M677V	L
505113	13512	C	T	38	8	19856	0.0402901	0	0.0018	39	11	4505	0.244173	1	5.1e-08	37	9	9282	0.0969619	1	0.024	1	H678Y	L
505113	13661	C	A	0	0	15270	0	0	1.1e-09	37	26	4199	0.619195	1	0	38	41	8380	0.48926	1	0	0	I727I	L
505113	14323	A	G	35	4	20974	0.0190712	0	4.5e-08	39	6	4626	0.129702	1	0.012	39	27	8881	0.30402	1	0	1	K948R	L
505113	14358	C	A	0	0	19142	0	0	2.2e-11	39	8	4314	0.185443	1	8.5e-05	39	5	9328	0.0536021	0	0.14	1	P960T	L
505113	14432	A	G	34	4	16348	0.0244678	0	1.8e-06	38	34	4004	0.849151	1	0	38	84	8664	0.969529	1	0	1	I984M	L
505113	14474	G	A	37	22	18796	0.117046	1	1.2e-08	18	1	4235	0.0236128	0	0.0002	38	1	9135	0.0109469	0	8.5e-06	0	T998T	L
505113	14866	G	A	39	16	13682	0.116942	1	7.7e-09	39	6	4322	0.138825	1	0.009	36	6	9270	0.0647249	0	0.054	1	R1129K	L
505113	15017	T	C	37	64	41826	0.153015	1	0	19	1	4047	0.0247097	0	0.00023	33	1	8915	0.011217	0	6.3e-06	0	L1179L	L
505113	15024	A	T	38	402	46022	0.873495	1	0	0	0	4002	0	0	4.7e-05	0	0	8744	0	0	7.2e-07	1	S1182C	L
505113	15093	G	A	39	100	27984	0.357347	1	0	34	2	2511	0.0796495	0	0.0072	38	3	5564	0.053918	0	0.028	1	V1205I	L
505113	15138	G	T	39	362	456018	0.0793828	1	0	0	0	2375	0	0	0.00024	0	0	4331	0	0	5.9e-05	1	G1220C	L
505113	15150	G	T	35	446	447316	0.0997058	1	0	0	0	2283	0	0	0.00026	0	0	4057	0	0	7.8e-05	1	E1224*	L
505113	15418	C	A	38	146	247262	0.0590467	1	0	30	2	3393	0.0589449	0	0.0012	39	3	8824	0.0339982	0	0.0022	1	T1313K	L
505113	15452	G	A	38	84	56810	0.147861	1	0	38	159	3586	4.43391	1	0	38	306	8910	3.43434	1	0	1	M1324L	L
505113	15581	C	T	38	86	100538	0.0855398	1	0	26	1	6341	0.0157704	0	3.3e-05	18	1	14949	0.00668941	0	2.3e-08	0	V1367V	L
505113	15653	T	G	38	30	42172	0.0711372	1	5.4e-08	0	0	7855	0	0	1e-06	32	2	19228	0.0104015	0	4.1e-09	0	P1391P	L
505113	15856	C	T	40	2	34140	0.00585823	0	0	38	71	8933	0.794806	1	0	39	139	23012	0.604033	1	0	1	S1459F	L
505113	15920	T	C	38	34	35112	0.096833	1	3.8e-14	0	0	9530	0	0	1.9e-07	20	2	24105	0.00829703	0	4.8e-11	0	H1480H	L
505113	15959	C	T	33	20	35182	0.0568473	0	7.6e-05	38	29	9144	0.317148	1	0	38	77	23898	0.322203	1	0	0	F1493F	L
505113	15990	C	A	6	2	37650	0.00531208	0	0	36	42	9625	0.436364	1	0	37	103	24022	0.428774	1	0	1	L1504I	L
505113	16014	A	G	35	12	41654	0.0288088	0	5.3e-10	38	14	9081	0.154168	1	2.5e-07	36	26	22341	0.116378	1	3.8e-08	1	N1512D	L
505113	16337	G	C	39	32	27184	0.117716	1	0	38	30	6204	0.483559	1	0	39	99	15126	0.654502	1	0	1	Q1619H	L
505113	16375	A	G	40	4	20704	0.0193199	0	6.1e-07	30	5	4523	0.110546	0	0.005	39	17	10939	0.155407	1	6e-11	1	K1632R	L
505113	16390	C	T	37	18	20712	0.0869061	1	8e-05	40	1	4552	0.0219684	0	0.00062	36	6	10684	0.0561587	0	0.016	1	A1637V	L
505113	16430	A	C	17	48	395832	0.0121264	0	0	40	2	4210	0.0475059	0	0.014	36	16	10073	0.15884	1	3.5e-06	0	P1650P	L
505113	16487	A	G	25	4	43072	0.00928678	0	0	40	7	10723	0.0652802	1	0.093	38	31	41867	0.074044	1	6.1e-09	0	K1669K	L
505113	16515	T	C	39	46	39500	0.116456	1	0	31	10	20405	0.0490076	0	2.4e-05	33	41	82471	0.0497144	0	3.1e-09	1	S1679P	L
505113	16577	T	C	35	26	24510	0.106079	1	2.3e-05	32	18	37505	0.0479936	0	9.6e-07	34	25	65423	0.0382129	0	8.3e-11	0	N1699N	L
505113	16741	G	A	38	36	54310	0.0662861	1	2.7e-08	33	19	24066	0.0789496	0	0.02	37	41	57862	0.0708582	1	7e-08	1	G1754D	L
505113	16794	A	G	27	36	82972	0.0433881	0	2.4e-11	37	42	13132	0.319829	1	0	37	97	40085	0.241986	1	0	1	R1772G	L
505113	16831	A	G	37	56	95652	0.0585456	1	5.2e-05	33	1	7662	0.0130514	0	1.1e-05	28	1	20485	0.00488162	0	1.2e-10	1	D1784G	L
505113	16834	A	G	22	12	95442	0.0125731	0	0	39	12	7523	0.159511	1	2.6e-07	38	38	20121	0.188857	1	0	1	N1785S	L
505113	16845	C	T	38	498	194988	0.2554	1	0	0	0	6598	0	0	3.5e-06	38	4	17942	0.0222941	0	2.2e-06	1	P1789S	L
505113	16970	T	C	37	24	29892	0.080289	1	8.1e-06	19	5	14423	0.0346669	0	1.1e-05	25	7	35123	0.01993	0	4e-11	0	Y1830Y	L
505113	17006	G	A	38	24	17148	0.139958	1	6.8e-13	37	12	14091	0.0851607	1	0.015	37	38	36738	0.103435	1	1.1e-13	0	R1842R	L
505113	17074	T	C	35	32	18596	0.17208	1	3.1e-11	37	2	15264	0.0131027	0	1.3e-07	30	5	39870	0.0125408	0	2.1e-14	1	L1865P	L
505113	17239	G	T	38	132	196832	0.0670623	1	0	38	1	7591	0.0131735	0	2.2e-05	17	4	21380	0.0187091	0	2.5e-08	1	C1920F	L
505113	17242	G	T	38	98	195014	0.0502528	1	3.7e-06	0	0	7578	0	0	1.3e-06	24	5	21335	0.0234357	0	1.2e-07	1	R1921M	L
505113	17243	G	T	38	110	195330	0.056315	1	0	29	2	7573	0.0264096	0	5e-05	24	2	21313	0.00938394	0	6.2e-10	0	R1921R	L
505113	17374	C	T	39	14	16234	0.0862388	1	7.1e-06	25	8	19587	0.0408434	0	7e-06	30	8	44640	0.0179211	0	8.7e-14	1	T1965M	L
505113	17503	T	A	0	0	11996	0	0	2.9e-08	37	22	22561	0.0975134	1	6.8e-07	16	4	62856	0.00636375	0	0	1	L2008Q	L
505113	17611	C	A	39	144	102712	0.140198	1	0	0	0	2933	0	0	0.00014	0	0	7124	0	0	3.6e-06	1	A2044E	L
505113	18164	A	G	36	42	16544	0.253868	1	0	40	1	5192	0.0192604	0	0.00033	39	2	12267	0.0163039	0	6.8e-06	0	R2228R	L
505113	18308	C	T	39	12	9580	0.125261	1	1.1e-06	32	1	4462	0.0224115	0	0.00019	39	5	10450	0.0478469	0	0.051	0	C2276C	L
505113	18429	C	T	39	36	11172	0.322234	1	0	16	2	5439	0.0367715	0	0.00024	10	1	12674	0.00789017	0	1.9e-07	0	L2317L	L
